# Supplementary material for: Clonal Patch Size and Ramet Position of Leymus chinensis Affected Reproductive Allocation
Source: PLoS One. 2015 Oct 15;10(10):e0140350. doi: 10.1371/journal.pone.0140350 (PMC4607369; doi:10.1371/journal.pone.0140350)
Supplement: S1 File — (XLS) [file pone.0140350.s001.xls]

## Sheet: Sheet1
Patch size categories	Area (m2)	Direction	Distance (m)	Zone	The number of flowers	The number of mature seeds	Mature seed biomass (g)	Spike biomass (g)	Reproductive tiller biomass (g)	Seed setting rate (%)	SPIKE / TILLER（%）	SEED / SPIKE（%）	SEED / SPIKE（%）
≤ 5m2	2.78	E	0.5	central zone	78	1	0.002	0.113	0.48	1.26582	23.5417	1.76991	0.416667
≤ 5m2	2.78	S	0.5	central zone	31	1	0.002	0.048	0.38	3.125	12.6316	4.16667	0.526316
≤ 5m2	2.78	S	0.5	central zone	48	1	0.002	0.068	0.364	2.04082	18.6813	2.94118	0.549451
≤ 5m2	2.78	W	0.5	central zone	68	2	0.006	0.119	0.512	2.85714	23.2422	5.04202	1.17187
≤ 5m2	2.78	N	0.5	central zone	128	1	0.001	0.217	0.85	0.775194	25.5294	0.460829	0.117647
≤ 5m2	2.78	WS	0.5	central zone	102	2	0.003	0.199	0.8277	1.92308	24.0425	1.50754	0.36245
≤ 5m2	2.78	WS	0.5	central zone	94	1	0.001	0.172	0.882	1.05263	19.5011	0.581395	0.113379
≤ 5m2	2.78	WS	0.5	central zone	73	1	0.0025	0.1215	0.5335	1.35135	22.7741	2.05761	0.468604
≤ 5m2	2.78	EN	0.5	central zone	111	1	0.0027	0.2447	0.9977	0.892857	24.5264	1.10339	0.270622
≤ 5m2	2.78	EN	0.5	central zone	106	3	0.006	0.228	0.911	2.75229	25.0274	2.63158	0.658617
≤ 5m2	3.24	E	0.5	central zone	64	3	0.004	0.113	0.509	4.47761	22.2004	3.53982	0.785855
≤ 5m2	3.24	W	0.5	central zone	45	2	0.002	0.085	0.397	4.25532	21.4106	2.35294	0.503778
≤ 5m2	3.24	W	0.5	central zone	80	4	0.005	0.161	0.596	4.7619	27.0134	3.10559	0.838926
≤ 5m2	3.24	W	0.5	central zone	60	4	0.006	0.134	0.428	6.25	31.3084	4.47761	1.40187
≤ 5m2	3.24	S	0.5	central zone	63	2	0.003	0.093	0.362	3.07692	25.6906	3.22581	0.828729
≤ 5m2	3.24	S	0.5	central zone	90	1	0.001	0.154	0.612	1.0989	25.1634	0.649351	0.163399
≤ 5m2	3.24	S	0.5	central zone	97	4	0.008	0.171	0.78	3.9604	21.9231	4.67836	1.02564
≤ 5m2	3.24	S	0.5	central zone	96	6	0.012	0.171	0.629	5.88235	27.186	7.01754	1.90779
≤ 5m2	3.24	NE	0.5	central zone	82	2	0.003	0.134	0.566	2.38095	23.6749	2.23881	0.530035
≤ 5m2	3.24	NE	0.5	central zone	71	2	0.003	0.133	0.551	2.73973	24.1379	2.25564	0.544465
≤ 5m2	3.24	ES	0.5	central zone	95	3	0.005	0.185	0.645	3.06122	28.6822	2.7027	0.775194
≤ 5m2	3.24	ES	0.5	central zone	96	7	0.017	0.197	0.634	6.79612	31.0726	8.62944	2.68139
≤ 5m2	3.24	ES	0.5	central zone	93	5	0.012	0.15	0.488	5.10204	30.7377	8	2.45902
≤ 5m2	3.24	ES	0.5	central zone	80	2	0.003	0.143	0.492	2.43902	29.065	2.0979	0.609756
≤ 5m2	3.24	ES	0.5	central zone	66	9	0.023	0.137	0.526	12	26.0456	16.7883	4.37262
≤ 5m2	3.24	WS	0.5	central zone	38	1	0.0025	0.0575	0.3685	2.5641	15.6038	4.34783	0.678426
≤ 5m2	3.24	WS	0.5	central zone	45	1	0.0027	0.0667	0.3287	2.17391	20.2921	4.04798	0.821418
≤ 5m2	3.24	WS	0.5	central zone	92	4	0.007	0.164	0.675	4.16667	24.2963	4.26829	1.03704
≤ 5m2	3.24	WS	0.5	central zone	109	4	0.007	0.182	0.628	3.53982	28.9809	3.84615	1.11465
≤ 5m2	2.78	E	1	marginal zone	65	3	0.011	0.162	0.735	4.41176	22.0408	6.79012	1.4966
≤ 5m2	2.78	E	1	marginal zone	113	5	0.017	0.251	0.964	4.23729	26.0373	6.77291	1.76349
≤ 5m2	2.78	E	1	marginal zone	104	5	0.016	0.218	0.843	4.58716	25.86	7.33945	1.89798
≤ 5m2	2.78	W	1	marginal zone	89	1	0.001	0.145	0.652	1.11111	22.2393	0.689655	0.153374
≤ 5m2	2.78	EN	1	marginal zone	85	2	0.007	0.212	0.808	2.29885	26.2376	3.30189	0.866337
≤ 5m2	3.24	S	1	marginal zone	55	5	0.009	0.111	0.4742	8.33333	23.4078	8.10811	1.89793
≤ 5m2	3.24	N	1	marginal zone	36	2	0.002	0.065	0.561	5.26316	11.5865	3.07692	0.356506
≤ 5m2	3.24	WS	1	marginal zone	65	1	0.0026	0.1236	0.6166	1.51515	20.0454	2.10356	0.421667
5-15m2	8.398	S	0.5	central zone	38	1	0.003	0.058	0.302	2.5641	19.2053	5.17241	0.993377
5-15m2	8.398	S	0.5	central zone	77	1	0.0014	0.1324	0.7134	1.28205	18.559	1.0574	0.196243
5-15m2	8.398	S	0.5	central zone	83	3	0.007	0.15	0.741	3.48837	20.2429	4.66667	0.944669
5-15m2	8.398	S	0.5	central zone	77	3	0.007	0.141	0.714	3.75	19.7479	4.96454	0.980392
5-15m2	8.398	N	0.5	central zone	97	7	0.019	0.194	0.891	6.73077	21.7733	9.79381	2.13244
5-15m2	8.398	N	0.5	central zone	72	8	0.021	0.167	0.783	10	21.3282	12.5749	2.68199
5-15m2	8.398	N	0.5	central zone	67	5	0.015	0.128	0.58	6.94444	22.069	11.7188	2.58621
5-15m2	8.398	N	0.5	central zone	74	2	0.003	0.133	0.611	2.63158	21.7676	2.25564	0.490998
5-15m2	8.398	WS	0.5	central zone	42	4	0.011	0.078	0.408	8.69565	19.1176	14.1026	2.69608
5-15m2	8.398	WS	0.5	central zone	69	1	0.001	0.093	0.465	1.42857	20	1.07527	0.215054
5-15m2	8.398	WS	0.5	central zone	42	9	0.023	0.122	0.633	17.6471	19.2733	18.8525	3.63349
5-15m2	8.398	WS	0.5	central zone	104	1	0.003	0.199	1.11	0.952381	17.9279	1.50754	0.27027
5-15m2	8.398	WS	0.5	central zone	71	4	0.009	0.131	0.567	5.33333	23.1041	6.87023	1.5873
5-15m2	8.398	ES	0.5	central zone	106	4	0.01	0.202	0.863	3.63636	23.4067	4.9505	1.15875
5-15m2	8.398	ES	0.5	central zone	59	11	0.024	0.127	0.411	15.7143	30.9002	18.8976	5.83942
5-15m2	8.398	ES	0.5	central zone	74	3	0.008	0.16	0.618	3.8961	25.89	5	1.2945
5-15m2	8.398	WN	0.5	central zone	106	2	0.005	0.182	0.774	1.85185	23.5142	2.74725	0.645995
5-15m2	8.398	WN	0.5	central zone	82	5	0.013	0.158	0.642	5.74713	24.6106	8.22785	2.02492
5-15m2	8.398	WN	0.5	central zone	94	2	0.004	0.174	0.69	2.08333	25.2174	2.29885	0.57971
5-15m2	8.398	WN	0.5	central zone	38	10	0.021	0.08	0.419	20.8333	19.0931	26.25	5.01193
5-15m2	8.398	WN	0.5	central zone	81	2	0.007	0.147	0.781	2.40964	18.822	4.7619	0.896287
5-15m2	8.398	EN	0.5	central zone	80	19	0.048	0.204	0.816	19.1919	25	23.5294	5.88235
5-15m2	8.398	EN	0.5	central zone	114	18	0.05	0.251	1.002	13.6364	25.0499	19.9203	4.99002
5-15m2	8.398	EN	0.5	central zone	61	18	0.05	0.199	0.826	22.7848	24.092	25.1256	6.05327
5-15m2	8.398	EN	0.5	central zone	54	6	0.018	0.121	0.552	10	21.9203	14.876	3.26087
5-15m2	8.398	EN	0.5	central zone	55	10	0.024	0.134	0.529	15.3846	25.3308	17.9104	4.53686
5-15m2	8.398	W	0.5	central zone	35	7	0.018	0.093	0.475	16.6667	19.5789	19.3548	3.78947
5-15m2	8.398	W	0.5	central zone	80	5	0.017	0.195	0.838	5.88235	23.2697	8.71795	2.02864
5-15m2	8.398	W	0.5	central zone	45	3	0.008	0.078	0.263	6.25	29.6578	10.2564	3.04183
5-15m2	8.398	E	0.5	central zone	35	13	0.035	0.111	0.505	27.0833	21.9802	31.5315	6.93069
5-15m2	8.398	E	0.5	central zone	155	2	0.006	0.319	1.229	1.27389	25.9561	1.88088	0.488202
5-15m2	8.398	E	0.5	central zone	63	8	0.025	0.171	0.741	11.2676	23.0769	14.6199	3.37382
5-15m2	8.398	E	0.5	central zone	101	3	0.009	0.185	0.727	2.88462	25.447	4.86486	1.23796
5-15m2	8.398	E	0.5	central zone	74	4	0.01	0.125	0.449	5.12821	27.8396	8	2.22717
5-15m2	8.64	E	0.5	central zone	58	1	0.006	0.129	0.579	1.69492	22.2798	4.65116	1.03627
5-15m2	8.64	E	0.5	central zone	74	2	0.008	0.168	0.613	2.63158	27.4062	4.7619	1.30506
5-15m2	8.64	E	0.5	central zone	50	1	0.006	0.11	0.371	1.96078	29.6496	5.45455	1.61725
5-15m2	8.64	E	0.5	central zone	33	1	0.004	0.077	0.305	2.94118	25.2459	5.19481	1.31148
5-15m2	8.64	W	0.5	central zone	55	2	0.009	0.144	0.823	3.50877	17.497	6.25	1.09356
5-15m2	8.64	W	0.5	central zone	51	1	0.004	0.11	0.563	1.92308	19.5382	3.63636	0.71048
5-15m2	8.64	W	0.5	central zone	96	1	0.005	0.223	1.025	1.03093	21.7561	2.24215	0.487805
5-15m2	8.64	S	0.5	central zone	50	2	0.002	0.088	0.35	3.84615	25.1429	2.27273	0.571429
5-15m2	8.64	S	0.5	central zone	76	2	0.002	0.152	0.664	2.5641	22.8916	1.31579	0.301205
5-15m2	8.64	S	0.5	central zone	82	1	0.001	0.155	0.5468	1.20482	28.3467	0.645161	0.182882
5-15m2	8.64	N	0.5	central zone	55	1	0.002	0.112	0.668	1.78571	16.7665	1.78571	0.299401
5-15m2	8.64	WS	0.5	central zone	64	2	0.005	0.147	0.575	3.0303	25.5652	3.40136	0.869565
5-15m2	8.64	WS	0.5	central zone	63	1	0.0023	0.1283	0.4983	1.5625	25.7475	1.79267	0.461569
5-15m2	8.64	WS	0.5	central zone	24	1	0.002	0.055	0.51	4	10.7843	3.63636	0.392157
5-15m2	8.64	WS	0.5	central zone	44	3	0.009	0.103	0.418	6.38298	24.6411	8.73786	2.15311
5-15m2	8.64	EN	0.5	central zone	76	1	0.004	0.161	0.626	1.2987	25.7188	2.48447	0.638978
5-15m2	8.64	EN	0.5	central zone	97	2	0.008	0.238	0.823	2.0202	28.9186	3.36134	0.972053
5-15m2	8.64	WN	0.5	central zone	58	1	0.005	0.116	0.536	1.69492	21.6418	4.31034	0.932836
5-15m2	13.77	EN	0.5	central zone	69	8	0.016	0.139	0.532	10.3896	26.1278	11.5108	3.00752
5-15m2	13.77	EN	0.5	central zone	37	5	0.009	0.058	0.169	11.9048	34.3195	15.5172	5.32544
5-15m2	13.77	EN	0.5	central zone	32	15	0.029	0.092	0.395	31.9149	23.2911	31.5217	7.34177
5-15m2	13.77	EN	0.5	central zone	32	7	0.013	0.08	0.347	17.9487	23.0548	16.25	3.7464
5-15m2	13.77	EN	0.5	central zone	47	6	0.015	0.093	0.523	11.3208	17.782	16.129	2.86807
5-15m2	13.77	S	0.5	central zone	78	5	0.014	0.173	0.947	6.0241	18.2682	8.09249	1.47835
5-15m2	13.77	S	0.5	central zone	129	3	0.006	0.18	0.907	2.27273	19.8456	3.33333	0.661521
5-15m2	13.77	S	0.5	central zone	42	6	0.012	0.092	0.355	12.5	25.9155	13.0435	3.38028
5-15m2	13.77	S	0.5	central zone	97	2	0.003	0.156	0.858	2.0202	18.1818	1.92308	0.34965
5-15m2	13.77	WS	0.5	central zone	50	15	0.029	0.124	0.5591	23.0769	22.1785	23.3871	5.18691
5-15m2	13.77	WS	0.5	central zone	49	12	0.026	0.112	0.532	19.6721	21.0526	23.2143	4.88722
5-15m2	13.77	WS	0.5	central zone	53	22	0.048	0.144	0.53	29.3333	27.1698	33.3333	9.0566
5-15m2	13.77	WS	0.5	central zone	64	22	0.038	0.151	0.48	25.5814	31.4583	25.1656	7.91667
5-15m2	13.77	WS	0.5	central zone	33	2	0.004	0.055	0.365	5.71429	15.0685	7.27273	1.09589
5-15m2	13.77	WN	0.5	central zone	101	9	0.022	0.197	0.605	8.18182	32.562	11.1675	3.63636
5-15m2	13.77	WN	0.5	central zone	50	4	0.012	0.111	0.52	7.40741	21.3462	10.8108	2.30769
5-15m2	13.77	WN	0.5	central zone	82	3	0.007	0.15	0.605	3.52941	24.7934	4.66667	1.15702
5-15m2	13.77	N	0.5	central zone	83	3	0.005	0.135	0.556	3.48837	24.2806	3.7037	0.899281
5-15m2	13.77	N	0.5	central zone	30	5	0.011	0.07	0.399	14.2857	17.5439	15.7143	2.75689
5-15m2	13.77	N	0.5	central zone	26	5	0.007	0.045	0.2033	16.129	22.1348	15.5556	3.44319
5-15m2	13.77	N	0.5	central zone	58	3	0.005	0.079	0.303	4.91803	26.0726	6.32911	1.65017
5-15m2	13.77	N	0.5	central zone	74	10	0.019	0.157	0.548	11.9048	28.6496	12.1019	3.46715
5-15m2	13.77	ES	0.5	central zone	62	2	0.004	0.083	0.469	3.125	17.6972	4.81928	0.852878
5-15m2	13.77	ES	0.5	central zone	36	3	0.006	0.084	0.573	7.69231	14.6597	7.14286	1.04712
5-15m2	13.77	ES	0.5	central zone	45	8	0.017	0.104	0.384	15.0943	27.0833	16.3462	4.42708
5-15m2	13.77	ES	0.5	central zone	33	4	0.007	0.063	0.362	10.8108	17.4033	11.1111	1.9337
5-15m2	13.77	E	0.5	central zone	55	1	0.0013	0.1003	0.4373	1.78571	22.9362	1.29611	0.297279
5-15m2	13.77	E	0.5	central zone	41	1	0.002	0.066	0.241	2.38095	27.3859	3.0303	0.829876
5-15m2	13.77	E	0.5	central zone	62	2	0.004	0.121	0.444	3.125	27.2523	3.30579	0.900901
5-15m2	13.77	E	0.5	central zone	55	6	0.012	0.118	0.491	9.83607	24.0326	10.1695	2.44399
5-15m2	13.77	E	0.5	central zone	76	1	0.002	0.134	0.44	1.2987	30.4545	1.49254	0.454545
5-15m2	13.77	W	0.5	central zone	81	1	0.002	0.123	0.499	1.21951	24.6493	1.62602	0.400802
5-15m2	13.77	W	0.5	central zone	59	3	0.007	0.093	0.29	4.83871	32.069	7.52688	2.41379
5-15m2	13.77	W	0.5	central zone	30	3	0.006	0.092	0.459	9.09091	20.0436	6.52174	1.30719
5-15m2	13.77	W	0.5	central zone	87	4	0.01	0.131	0.41	4.3956	31.9512	7.63359	2.43902
5-15m2	13.77	W	0.5	central zone	39	7	0.016	0.082	0.296	15.2174	27.7027	19.5122	5.40541
5-15m2	8.398	S	1	transition zone	43	22	0.067	0.16	0.556	33.8462	28.777	41.875	12.0504
5-15m2	8.398	S	1	transition zone	57	3	0.006	0.109	0.523	5	20.8413	5.50459	1.14723
5-15m2	8.398	S	1	transition zone	42	11	0.024	0.1	0.428	20.7547	23.3645	24	5.60748
5-15m2	8.398	S	1	transition zone	76	5	0.009	0.112	0.507	6.17284	22.0907	8.03571	1.77515
5-15m2	8.398	N	1	transition zone	71	8	0.018	0.131	0.492	10.1266	26.626	13.7405	3.65854
5-15m2	8.398	N	1	transition zone	59	1	0.003	0.108	0.425	1.66667	25.4118	2.77778	0.705882
5-15m2	8.398	WS	1	transition zone	52	12	0.035	0.144	0.661	18.75	21.7852	24.3056	5.29501
5-15m2	8.398	WS	1	transition zone	98	7	0.022	0.202	0.77	6.66667	26.2338	10.8911	2.85714
5-15m2	8.398	WS	1	transition zone	56	19	0.052	0.157	0.697	25.3333	22.5251	33.121	7.46055
5-15m2	8.398	WS	1	transition zone	68	8	0.02	0.139	0.637	10.5263	21.821	14.3885	3.13972
5-15m2	8.398	WS	1	transition zone	82	5	0.011	0.15	0.74	5.74713	20.2703	7.33333	1.48649
5-15m2	8.398	ES	1	transition zone	76	2	0.001	0.139	0.623	2.5641	22.3114	0.719424	0.160514
5-15m2	8.398	ES	1	transition zone	119	3	0.007	0.207	0.784	2.45902	26.4031	3.38164	0.892857
5-15m2	8.398	ES	1	transition zone	91	1	0.002	0.168	0.654	1.08696	25.6881	1.19048	0.30581
5-15m2	8.398	ES	1	transition zone	121	7	0.022	0.249	0.926	5.46875	26.8898	8.83534	2.37581
5-15m2	8.398	WN	1	transition zone	75	3	0.005	0.14	0.68	3.84615	20.5882	3.57143	0.735294
5-15m2	8.398	WN	1	transition zone	69	4	0.009	0.121	0.362	5.47945	33.4254	7.43802	2.48619
5-15m2	8.398	EN	1	transition zone	95	10	0.025	0.215	0.794	9.52381	27.0781	11.6279	3.14861
5-15m2	8.398	EN	1	transition zone	95	4	0.009	0.177	0.636	4.0404	27.8302	5.08475	1.41509
5-15m2	8.398	EN	1	transition zone	50	19	0.046	0.154	0.62	27.5362	24.8387	29.8701	7.41935
5-15m2	8.398	EN	1	transition zone	61	7	0.018	0.132	0.538	10.2941	24.5353	13.6364	3.34572
5-15m2	8.64	E	1	transition zone	48	4	0.009	0.087	0.292	7.69231	29.7945	10.3448	3.08219
5-15m2	8.64	E	1	transition zone	46	1	0.002	0.078	0.27	2.12766	28.8889	2.5641	0.740741
5-15m2	8.64	E	1	transition zone	66	2	0.007	0.142	0.556	2.94118	25.5396	4.92958	1.25899
5-15m2	8.64	E	1	transition zone	100	4	0.012	0.215	0.81	3.84615	26.5432	5.5814	1.48148
5-15m2	8.64	S	1	transition zone	66	1	0.003	0.146	0.696	1.49254	20.977	2.05479	0.431034
5-15m2	8.64	S	1	transition zone	86	3	0.005	0.169	0.616	3.37079	27.4351	2.95858	0.811688
5-15m2	8.64	S	1	transition zone	47	1	0.002	0.084	0.562	2.08333	14.9466	2.38095	0.355872
5-15m2	8.64	S	1	transition zone	60	5	0.007	0.126	0.655	7.69231	19.2366	5.55556	1.0687
5-15m2	8.64	WS	1	transition zone	54	2	0.005	0.122	0.491	3.57143	24.8473	4.09836	1.01833
5-15m2	8.64	WS	1	transition zone	65	3	0.009	0.163	0.698	4.41176	23.3524	5.52147	1.2894
5-15m2	8.64	EN	1	transition zone	70	3	0.009	0.174	0.687	4.10959	25.3275	5.17241	1.31004
5-15m2	8.64	EN	1	transition zone	65	2	0.008	0.149	0.634	2.98507	23.5016	5.36913	1.26183
5-15m2	8.64	WN	1	transition zone	44	1	0.005	0.104	0.515	2.22222	20.1942	4.80769	0.970874
5-15m2	8.64	WN	1	transition zone	49	1	0.005	0.123	0.729	2	16.8724	4.06504	0.685871
5-15m2	8.64	WN	1	transition zone	63	2	0.006	0.146	0.659	3.07692	22.1548	4.10959	0.91047
5-15m2	13.77	EN	1	transition zone	26	5	0.015	0.111	0.752	16.129	14.7606	13.5135	1.99468
5-15m2	13.77	EN	1	transition zone	49	2	0.003	0.102	0.583	3.92157	17.4957	2.94118	0.51458
5-15m2	13.77	EN	1	transition zone	20	3	0.008	0.07	0.435	13.0435	16.092	11.4286	1.83908
5-15m2	13.77	S	1	transition zone	61	3	0.006	0.112	0.778	4.6875	14.3959	5.35714	0.771208
5-15m2	13.77	S	1	transition zone	72	14	0.033	0.182	0.611	16.2791	29.7872	18.1319	5.40098
5-15m2	13.77	S	1	transition zone	69	1	0.002	0.103	0.487	1.42857	21.1499	1.94175	0.410678
5-15m2	13.77	S	1	transition zone	114	8	0.02	0.248	0.751	6.55738	33.0226	8.06452	2.66312
5-15m2	13.77	WS	1	transition zone	98	3	0.005	0.147	0.743	2.9703	19.7847	3.40136	0.672948
5-15m2	13.77	WS	1	transition zone	68	13	0.027	0.146	0.575	16.0494	25.3913	18.4932	4.69565
5-15m2	13.77	WS	1	transition zone	61	5	0.011	0.155	0.702	7.57576	22.0798	7.09677	1.56695
5-15m2	13.77	WS	1	transition zone	94	5	0.014	0.167	0.981	5.05051	17.0234	8.38323	1.42712
5-15m2	13.77	WS	1	transition zone	70	12	0.029	0.146	0.579	14.6341	25.2159	19.863	5.00864
5-15m2	13.77	WN	1	transition zone	70	4	0.007	0.123	0.443	5.40541	27.7652	5.69106	1.58014
5-15m2	13.77	WN	1	transition zone	45	1	0.002	0.075	0.71	2.17391	10.5634	2.66667	0.28169
5-15m2	13.77	N	1	transition zone	46	4	0.013	0.127	0.676	8	18.787	10.2362	1.92308
5-15m2	13.77	N	1	transition zone	30	3	0.008	0.061	0.276	9.09091	22.1014	13.1148	2.89855
5-15m2	13.77	N	1	transition zone	74	2	0.005	0.104	0.356	2.63158	29.2135	4.80769	1.40449
5-15m2	13.77	N	1	transition zone	29	5	0.01	0.072	0.334	14.7059	21.5569	13.8889	2.99401
5-15m2	13.77	N	1	transition zone	57	4	0.007	0.099	0.343	6.55738	28.863	7.07071	2.04082
5-15m2	13.77	ES	1	transition zone	143	4	0.008	0.186	0.77	2.72109	24.1558	4.30108	1.03896
5-15m2	13.77	ES	1	transition zone	86	2	0.003	0.111	0.493	2.27273	22.5152	2.7027	0.608519
5-15m2	13.77	ES	1	transition zone	113	5	0.012	0.172	0.723	4.23729	23.7898	6.97674	1.65975
5-15m2	13.77	ES	1	transition zone	80	3	0.006	0.104	0.527	3.61446	19.7343	5.76923	1.13852
5-15m2	13.77	E	1	transition zone	132	1	0.0019	0.2219	1.0209	0.75188	21.7357	0.856242	0.18611
5-15m2	13.77	E	1	transition zone	142	1	0.004	0.22	0.758	0.699301	29.0237	1.81818	0.527704
5-15m2	13.77	W	1	transition zone	66	3	0.007	0.152	0.738	4.34783	20.5962	4.60526	0.948509
5-15m2	13.77	W	1	transition zone	61	1	0.0014	0.1224	0.4854	1.6129	25.2163	1.14379	0.288422
5-15m2	8.398	S	2	marginal zone	78	4	0.011	0.158	0.709	4.87805	22.2849	6.96203	1.55148
5-15m2	8.398	S	2	marginal zone	93	2	0.006	0.178	0.823	2.10526	21.6282	3.37079	0.72904
5-15m2	8.398	S	2	marginal zone	77	2	0.005	0.145	0.789	2.53165	18.3777	3.44828	0.633714
5-15m2	8.398	S	2	marginal zone	55	6	0.016	0.111	0.441	9.83607	25.1701	14.4144	3.62812
5-15m2	8.398	N	2	marginal zone	120	1	0.0029	0.2339	0.8459	0.826446	27.651	1.23985	0.34283
5-15m2	8.398	N	2	marginal zone	80	1	0.002	0.146	0.733	1.23457	19.9181	1.36986	0.272851
5-15m2	8.398	N	2	marginal zone	59	6	0.014	0.124	0.622	9.23077	19.9357	11.2903	2.2508
5-15m2	8.398	WS	2	marginal zone	74	5	0.012	0.134	0.4937	6.32911	27.142	8.95522	2.43063
5-15m2	8.398	WS	2	marginal zone	86	4	0.009	0.138	0.458	4.44444	30.131	6.52174	1.96507
5-15m2	8.398	WS	2	marginal zone	74	4	0.01	0.114	0.474	5.12821	24.0506	8.77193	2.1097
5-15m2	8.398	WS	2	marginal zone	108	1	0.003	0.168	0.616	0.917431	27.2727	1.78571	0.487013
5-15m2	8.398	WS	2	marginal zone	64	1	0.001	0.092	0.406	1.53846	22.6601	1.08696	0.246305
5-15m2	8.398	ES	2	marginal zone	90	5	0.015	0.186	0.781	5.26316	23.8156	8.06452	1.92061
5-15m2	8.398	ES	2	marginal zone	95	2	0.006	0.175	0.775	2.06186	22.5806	3.42857	0.774194
5-15m2	8.398	ES	2	marginal zone	87	1	0.003	0.189	0.782	1.13636	24.1688	1.5873	0.383632
5-15m2	8.398	ES	2	marginal zone	67	1	0.003	0.157	0.667	1.47059	23.5382	1.91083	0.449775
5-15m2	8.398	ES	2	marginal zone	78	8	0.02	0.188	0.64	9.30233	29.375	10.6383	3.125
5-15m2	8.398	WN	2	marginal zone	78	2	0.004	0.12	0.488	2.5	24.5902	3.33333	0.819672
5-15m2	8.398	EN	2	marginal zone	60	1	0.003	0.112	0.498	1.63934	22.49	2.67857	0.60241
5-15m2	8.398	EN	2	marginal zone	59	3	0.006	0.083	0.3217	4.83871	25.8004	7.22892	1.86509
5-15m2	8.398	EN	2	marginal zone	72	13	0.035	0.165	0.607	15.2941	27.1829	21.2121	5.76606
5-15m2	8.398	EN	2	marginal zone	73	6	0.015	0.165	0.544	7.59494	30.3309	9.09091	2.75735
5-15m2	8.398	EN	2	marginal zone	82	14	0.041	0.207	0.772	14.5833	26.8135	19.8068	5.31088
5-15m2	8.398	EN	4	marginal zone	139	1	0.002	0.232	0.825	0.714286	28.1212	0.862069	0.242424
5-15m2	8.398	EN	4	marginal zone	99	6	0.016	0.212	0.859	5.71429	24.6799	7.54717	1.86263
5-15m2	8.64	S	2	marginal zone	86	1	0.004	0.181	0.834	1.14943	21.7026	2.20994	0.479616
5-15m2	8.64	S	2	marginal zone	84	1	0.005	0.187	0.764	1.17647	24.4764	2.6738	0.65445
5-15m2	8.64	ES	2	marginal zone	37	1	0.005	0.088	0.468	2.63158	18.8034	5.68182	1.06838
5-15m2	13.77	EN	2	marginal zone	100	8	0.014	0.154	0.438	7.40741	35.1598	9.09091	3.19635
5-15m2	13.77	EN	2	marginal zone	112	3	0.006	0.181	0.538	2.6087	33.6431	3.31492	1.11524
5-15m2	13.77	EN	2	marginal zone	108	9	0.021	0.194	0.672	7.69231	28.869	10.8247	3.125
5-15m2	13.77	S	2	marginal zone	156	2	0.002	0.208	0.678	1.26582	30.6785	0.961538	0.294985
5-15m2	13.77	WS	2	marginal zone	26	1	0.002	0.048	0.702	3.7037	6.83761	4.16667	0.2849
5-15m2	13.77	WS	2	marginal zone	70	1	0.0024	0.0874	0.5034	1.40845	17.3619	2.746	0.476758
5-15m2	13.77	WN	2	marginal zone	70	17	0.043	0.201	0.794	19.5402	25.3149	21.393	5.41562
5-15m2	13.77	WN	2	marginal zone	92	10	0.023	0.18	0.679	9.80392	26.5096	12.7778	3.38733
5-15m2	13.77	WN	2	marginal zone	47	17	0.038	0.135	0.569	26.5625	23.7258	28.1481	6.67838
5-15m2	13.77	WN	2	marginal zone	68	11	0.023	0.155	0.669	13.9241	23.1689	14.8387	3.43797
5-15m2	13.77	ES	2	marginal zone	75	1	0.0019	0.0959	0.4869	1.31579	19.696	1.98123	0.390224
5-15m2	13.77	W	2	marginal zone	48	1	0.002	0.078	0.576	2.04082	13.5417	2.5641	0.347222
5-15m2	13.98	WS	2	marginal zone	73	1	0.004	0.107	0.414	1.35135	25.8454	3.73832	0.966184
5-15m2	13.98	WS	2	marginal zone	90	1	0.004	0.149	0.563	1.0989	26.4654	2.68456	0.71048
5-15m2	13.98	NE	2	marginal zone	83	2	0.004	0.143	0.558	2.35294	25.6272	2.7972	0.716846
15-40m2	19.28	N	0.5	central zone	35	9	0.023	0.098	0.492	20.4545	19.9187	23.4694	4.6748
15-40m2	19.28	N	0.5	central zone	73	1	0.003	0.156	0.602	1.35135	25.9136	1.92308	0.498339
15-40m2	19.28	N	0.5	central zone	109	5	0.014	0.183	0.79	4.38596	23.1646	7.65027	1.77215
15-40m2	19.28	S	0.5	central zone	179	1	0.005	0.281	1.194	0.555556	23.5343	1.77936	0.41876
15-40m2	19.28	S	0.5	central zone	64	5	0.013	0.138	0.567	7.24638	24.3386	9.42029	2.29277
15-40m2	19.28	S	0.5	central zone	148	1	0.003	0.19	0.809	0.671141	23.4858	1.57895	0.370828
15-40m2	19.28	WS	0.5	central zone	73	3	0.007	0.132	0.434	3.94737	30.4147	5.30303	1.6129
15-40m2	19.28	WS	0.5	central zone	66	10	0.023	0.148	0.499	13.1579	29.6593	15.5405	4.60922
15-40m2	19.28	WS	0.5	central zone	86	1	0.003	0.123	0.558	1.14943	22.043	2.43902	0.537634
15-40m2	19.28	WS	0.5	central zone	47	3	0.006	0.084	0.433	6	19.3995	7.14286	1.38568
15-40m2	19.28	ES	0.5	central zone	114	2	0.007	0.192	0.976	1.72414	19.6721	3.64583	0.717213
15-40m2	19.28	ES	0.5	central zone	161	4	0.009	0.255	0.967	2.42424	26.3702	3.52941	0.930714
15-40m2	19.28	ES	0.5	central zone	154	5	0.014	0.241	1.13	3.14465	21.3274	5.80913	1.23894
15-40m2	19.28	ES	0.5	central zone	150	8	0.017	0.225	0.899	5.06329	25.0278	7.55556	1.89099
15-40m2	19.28	ES	0.5	central zone	154	3	0.005	0.204	0.979	1.91083	20.8376	2.45098	0.510725
15-40m2	19.28	E	0.5	central zone	129	6	0.013	0.211	1.053	4.44444	20.038	6.16114	1.23457
15-40m2	19.28	E	0.5	central zone	117	7	0.017	0.207	0.882	5.64516	23.4694	8.21256	1.92744
15-40m2	19.28	E	0.5	central zone	104	7	0.013	0.157	0.696	6.30631	22.5575	8.28025	1.86782
15-40m2	19.28	W	0.5	central zone	33	10	0.02	0.075	0.312	23.2558	24.0385	26.6667	6.41026
15-40m2	19.28	W	0.5	central zone	59	14	0.036	0.129	0.631	19.1781	20.4437	27.907	5.70523
15-40m2	19.28	W	0.5	central zone	49	18	0.037	0.146	0.618	26.8657	23.6246	25.3425	5.98706
15-40m2	19.28	W	0.5	central zone	41	30	0.066	0.149	0.514	42.2535	28.9883	44.2953	12.8405
15-40m2	19.28	WN	0.5	central zone	107	11	0.022	0.2	0.67	9.32203	29.8507	11	3.28358
15-40m2	19.28	WN	0.5	central zone	73	9	0.021	0.15	0.586	10.9756	25.5973	14	3.58362
15-40m2	19.28	WN	0.5	central zone	42	33	0.079	0.173	0.578	44	29.9308	45.6647	13.6678
15-40m2	19.28	WN	0.5	central zone	57	20	0.043	0.129	0.438	25.974	29.4521	33.3333	9.81735
15-40m2	19.28	WN	0.5	central zone	39	24	0.049	0.123	0.465	38.0952	26.4516	39.8374	10.5376
15-40m2	19.28	EN	0.5	central zone	98	5	0.009	0.155	0.75	4.85437	20.6667	5.80645	1.2
15-40m2	19.28	EN	0.5	central zone	128	2	0.006	0.219	1.103	1.53846	19.8549	2.73973	0.543971
15-40m2	19.28	EN	0.5	central zone	74	9	0.023	0.162	0.776	10.8434	20.8763	14.1975	2.96392
15-40m2	19.28	EN	0.5	central zone	44	2	0.003	0.064	0.435	4.34783	14.7126	4.6875	0.689655
15-40m2	19.28	EN	0.5	central zone	141	9	0.024	0.252	0.966	6	26.087	9.52381	2.48447
15-40m2	19.28	WS	1	central zone	95	3	0.007	0.107	0.397	3.06122	26.9521	6.54206	1.76322
15-40m2	19.28	WS	1	central zone	52	2	0.006	0.095	0.499	3.7037	19.0381	6.31579	1.2024
15-40m2	19.28	WS	1	central zone	104	3	0.007	0.179	0.555	2.80374	32.2523	3.91061	1.26126
15-40m2	19.28	WS	1	central zone	128	4	0.01	0.193	0.66	3.0303	29.2424	5.18135	1.51515
15-40m2	19.28	ES	1	central zone	94	3	0.006	0.13	0.629	3.09278	20.6677	4.61538	0.953895
15-40m2	19.28	ES	1	central zone	94	2	0.004	0.141	0.806	2.08333	17.4938	2.83688	0.496278
15-40m2	19.28	ES	1	central zone	180	1	0.003	0.286	1.423	0.552486	20.0984	1.04895	0.210822
15-40m2	19.28	ES	1	central zone	133	3	0.008	0.224	1.047	2.20588	21.3945	3.57143	0.764088
15-40m2	19.28	ES	1	central zone	118	3	0.009	0.172	0.749	2.47934	22.964	5.23256	1.2016
15-40m2	19.28	E	1	central zone	151	5	0.01	0.221	0.845	3.20513	26.1538	4.52489	1.18343
15-40m2	19.28	E	1	central zone	143	4	0.006	0.193	0.73	2.72109	26.4384	3.10881	0.821918
15-40m2	19.28	E	1	central zone	120	1	0.002	0.192	1.12	0.826446	17.1429	1.04167	0.178571
15-40m2	19.28	E	1	central zone	127	7	0.014	0.187	0.814	5.22388	22.973	7.48663	1.7199
15-40m2	19.28	W	1	central zone	58	10	0.021	0.126	0.496	14.7059	25.4032	16.6667	4.23387
15-40m2	19.28	W	1	central zone	102	12	0.024	0.179	0.625	10.5263	28.64	13.4078	3.84
15-40m2	19.28	W	1	central zone	59	9	0.019	0.115	0.473	13.2353	24.3129	16.5217	4.01691
15-40m2	19.28	W	1	central zone	53	30	0.077	0.186	0.621	36.1446	29.9517	41.3978	12.3994
15-40m2	19.28	W	1	central zone	23	5	0.011	0.064	0.337	17.8571	18.9911	17.1875	3.26409
15-40m2	19.28	WN	1	central zone	85	16	0.032	0.165	0.741	15.8416	22.2672	19.3939	4.31849
15-40m2	19.28	WN	1	central zone	69	24	0.05	0.182	0.584	25.8065	31.1644	27.4725	8.56164
15-40m2	19.28	WN	1	central zone	49	30	0.076	0.186	0.786	37.9747	23.6641	40.8602	9.66921
15-40m2	19.28	WN	1	central zone	59	22	0.042	0.138	0.497	27.1605	27.7666	30.4348	8.4507
15-40m2	19.28	EN	1	central zone	50	2	0.003	0.058	0.3607	3.84615	16.0798	5.17241	0.831716
15-40m2	19.28	EN	1	central zone	44	9	0.018	0.087	0.388	16.9811	22.4227	20.6897	4.63918
15-40m2	19.28	EN	1	central zone	59	5	0.01	0.077	0.351	7.8125	21.9373	12.987	2.849
15-40m2	19.28	EN	1	central zone	69	1	0.002	0.085	0.48	1.42857	17.7083	2.35294	0.416667
15-40m2	19.28	EN	1	central zone	49	1	0.002	0.057	0.357	2	15.9664	3.50877	0.560224
15-40m2	22.11	WN	0.5	central zone	42	12	0.026	0.12	0.758	22.2222	15.8311	21.6667	3.43008
15-40m2	22.11	W	0.5	central zone	28	6	0.014	0.058	0.401	17.6471	14.4638	24.1379	3.49127
15-40m2	22.11	W	0.5	central zone	85	3	0.006	0.135	0.605	3.40909	22.314	4.44444	0.991736
15-40m2	22.11	E	0.5	central zone	54	1	0.0011	0.0861	0.6521	1.81818	13.2035	1.27758	0.168686
15-40m2	22.11	E	0.5	central zone	53	3	0.008	0.099	0.475	5.35714	20.8421	8.08081	1.68421
15-40m2	22.11	S	0.5	central zone	75	4	0.01	0.105	0.478	5.06329	21.9665	9.52381	2.09205
15-40m2	22.11	S	0.5	central zone	30	2	0.007	0.06	0.363	6.25	16.5289	11.6667	1.92837
15-40m2	22.11	S	0.5	central zone	86	4	0.011	0.127	0.555	4.44444	22.8829	8.66142	1.98198
15-40m2	22.11	N	0.5	central zone	31	12	0.02	0.077	0.428	27.907	17.9907	25.974	4.6729
15-40m2	22.11	N	0.5	central zone	37	3	0.008	0.094	0.694	7.5	13.5447	8.51064	1.15274
15-40m2	22.11	N	0.5	central zone	42	4	0.012	0.13	0.872	8.69565	14.9083	9.23077	1.37615
15-40m2	22.11	WN	1	central zone	48	1	0.001	0.058	0.313	2.04082	18.5304	1.72414	0.319489
15-40m2	22.11	WN	1	central zone	11	13	0.026	0.053	0.333	54.1667	15.9159	49.0566	7.80781
15-40m2	22.11	WN	1	central zone	78	8	0.015	0.126	0.663	9.30233	19.0045	11.9048	2.26244
15-40m2	22.11	WN	1	central zone	82	8	0.013	0.123	0.772	8.88889	15.9326	10.5691	1.68394
15-40m2	22.11	WS	1	central zone	70	1	0.002	0.114	0.633	1.40845	18.0095	1.75439	0.315956
15-40m2	22.11	ES	1	central zone	101	2	0.004	0.142	0.678	1.94175	20.944	2.8169	0.589971
15-40m2	22.11	ES	1	central zone	134	4	0.01	0.228	1.068	2.89855	21.3483	4.38596	0.93633
15-40m2	22.11	ES	1	central zone	94	2	0.005	0.169	0.793	2.08333	21.3115	2.95858	0.630517
15-40m2	22.11	EN	1	central zone	23	2	0.006	0.043	0.387	8	11.1111	13.9535	1.55039
15-40m2	22.11	EN	1	central zone	26	5	0.011	0.059	0.471	16.129	12.5265	18.6441	2.33546
15-40m2	22.11	EN	1	central zone	86	1	0.002	0.113	0.475	1.14943	23.7895	1.76991	0.421053
15-40m2	22.11	EN	1	central zone	103	13	0.032	0.233	1.095	11.2069	21.2785	13.7339	2.92237
15-40m2	22.11	W	1	central zone	20	2	0.007	0.061	0.481	9.09091	12.6819	11.4754	1.4553
15-40m2	22.11	W	1	central zone	52	1	0.002	0.066	0.501	1.88679	13.1737	3.0303	0.399202
15-40m2	22.11	W	1	central zone	78	3	0.009	0.132	0.674	3.7037	19.5846	6.81818	1.33531
15-40m2	22.11	W	1	central zone	56	2	0.006	0.097	0.434	3.44828	22.3502	6.18557	1.38249
15-40m2	22.11	E	1	central zone	88	2	0.003	0.119	0.633	2.22222	18.7994	2.52101	0.473934
15-40m2	22.11	E	1	central zone	156	5	0.012	0.332	1.611	3.10559	20.6083	3.61446	0.744879
15-40m2	22.11	E	1	central zone	203	3	0.008	0.404	1.596	1.45631	25.3133	1.9802	0.501253
15-40m2	22.11	S	1	central zone	50	2	0.004	0.129	0.566	3.84615	22.7915	3.10078	0.706714
15-40m2	22.11	S	1	central zone	60	4	0.01	0.151	1.069	6.25	14.1254	6.62252	0.935454
15-40m2	22.11	S	1	central zone	74	1	0.003	0.122	0.731	1.33333	16.6895	2.45902	0.410397
15-40m2	22.11	N	1	central zone	58	1	0.002	0.067	0.349	1.69492	19.1977	2.98507	0.573066
15-40m2	22.11	N	1	central zone	100	2	0.005	0.159	0.899	1.96078	17.6863	3.14465	0.556174
15-40m2	22.11	N	1	central zone	100	1	0.004	0.168	0.742	0.990099	22.6415	2.38095	0.539084
15-40m2	22.11	N	1	central zone	44	5	0.011	0.075	0.394	10.2041	19.0355	14.6667	2.79188
15-40m2	31.08	WS	0.5	central zone	58	8	0.015	0.091	0.336	12.1212	27.0833	16.4835	4.46429
15-40m2	31.08	WN	0.5	central zone	52	33	0.058	0.169	0.86	38.8235	19.6512	34.3195	6.74419
15-40m2	31.08	WN	0.5	central zone	49	23	0.036	0.114	0.517	31.9444	22.0503	31.5789	6.96325
15-40m2	31.08	WN	0.5	central zone	52	26	0.043	0.136	0.661	33.3333	20.5749	31.6176	6.5053
15-40m2	31.08	ES	0.5	central zone	51	9	0.009	0.089	0.4791	15	18.5765	10.1124	1.87852
15-40m2	31.08	ES	0.5	central zone	36	21	0.038	0.084	0.353	36.8421	23.796	45.2381	10.7649
15-40m2	31.08	S	0.5	central zone	63	9	0.017	0.125	0.632	12.5	19.7785	13.6	2.68987
15-40m2	31.08	E	0.5	central zone	67	22	0.05	0.167	0.631	24.7191	26.4659	29.9401	7.92393
15-40m2	31.08	E	0.5	central zone	41	15	0.023	0.091	0.559	26.7857	16.2791	25.2747	4.11449
15-40m2	31.08	E	0.5	central zone	67	25	0.055	0.169	0.821	27.1739	20.5847	32.5444	6.69915
15-40m2	31.08	NE	0.5	central zone	67	24	0.039	0.153	0.58	26.3736	26.3793	25.4902	6.72414
15-40m2	31.08	NE	0.5	central zone	38	18	0.024	0.078	0.3782	32.1429	20.624	30.7692	6.34585
15-40m2	31.08	NE	0.5	central zone	34	33	0.052	0.108	0.459	49.2537	23.5294	48.1481	11.329
15-40m2	31.08	NE	0.5	central zone	52	8	0.006	0.072	0.301	13.3333	23.9203	8.33333	1.99336
15-40m2	31.08	NE	0.5	central zone	51	29	0.049	0.14	0.582	36.25	24.055	35	8.41924
15-40m2	31.08	N	0.5	central zone	56	23	0.045	0.153	0.8	29.1139	19.125	29.4118	5.625
15-40m2	31.08	N	0.5	central zone	47	24	0.049	0.135	0.648	33.8028	20.8333	36.2963	7.56173
15-40m2	31.08	N	0.5	central zone	63	6	0.01	0.119	0.613	8.69565	19.4127	8.40336	1.63132
15-40m2	31.08	N	0.5	central zone	23	17	0.027	0.071	0.415	42.5	17.1084	38.0282	6.50602
15-40m2	31.08	N	0.5	central zone	34	5	0.008	0.059	0.321	12.8205	18.3801	13.5593	2.49221
15-40m2	31.08	WS	1	central zone	57	21	0.044	0.13	0.532	26.9231	24.4361	33.8462	8.27068
15-40m2	31.08	WS	1	central zone	57	4	0.005	0.086	0.489	6.55738	17.5869	5.81395	1.02249
15-40m2	31.08	WN	1	central zone	46	16	0.023	0.092	0.467	25.8065	19.7002	25	4.92505
15-40m2	31.08	WN	1	central zone	25	21	0.028	0.064	0.311	45.6522	20.5788	43.75	9.00322
15-40m2	31.08	ES	1	central zone	96	10	0.013	0.159	0.878	9.43396	18.1093	8.1761	1.48064
15-40m2	31.08	ES	1	central zone	58	12	0.018	0.101	0.643	17.1429	15.7076	17.8218	2.79938
15-40m2	31.08	ES	1	central zone	83	15	0.021	0.141	0.717	15.3061	19.6653	14.8936	2.92887
15-40m2	31.08	S	1	central zone	66	11	0.024	0.121	0.57	14.2857	21.2281	19.8347	4.21053
15-40m2	31.08	E	1	central zone	53	1	0.0018	0.0698	0.3868	1.85185	18.0455	2.5788	0.465357
15-40m2	31.08	E	1	central zone	55	19	0.042	0.118	0.5	25.6757	23.6	35.5932	8.4
15-40m2	31.08	E	1	central zone	58	3	0.004	0.072	0.328	4.91803	21.9512	5.55556	1.21951
15-40m2	31.08	E	1	central zone	63	17	0.033	0.117	0.489	21.25	23.9264	28.2051	6.74847
15-40m2	31.08	E	1	central zone	62	2	0.002	0.076	0.339	3.125	22.4189	2.63158	0.589971
15-40m2	31.08	NE	1	central zone	109	16	0.018	0.123	0.515	12.8	23.8835	14.6341	3.49515
15-40m2	31.08	NE	1	central zone	75	3	0.005	0.077	0.449	3.84615	17.1492	6.49351	1.11359
15-40m2	31.08	NE	1	central zone	42	4	0.0082	0.0562	0.3202	8.69565	17.5515	14.5907	2.5609
15-40m2	31.08	NE	1	central zone	36	12	0.015	0.073	0.329	25	22.1884	20.5479	4.55927
15-40m2	31.08	NE	1	central zone	36	23	0.036	0.097	0.457	38.9831	21.2254	37.1134	7.87746
15-40m2	31.08	W	1	central zone	113	30	0.076	0.237	0.847	20.979	27.9811	32.0675	8.97285
15-40m2	31.08	W	1	central zone	121	4	0.006	0.177	0.872	3.2	20.2982	3.38983	0.688073
15-40m2	31.08	N	1	central zone	74	16	0.03	0.14	0.672	17.7778	20.8333	21.4286	4.46429
15-40m2	31.08	N	1	central zone	48	17	0.031	0.112	0.575	26.1538	19.4783	27.6786	5.3913
15-40m2	31.08	N	1	central zone	57	15	0.027	0.124	0.595	20.8333	20.8403	21.7742	4.53782
15-40m2	31.08	N	1	central zone	46	10	0.017	0.088	0.526	17.8571	16.73	19.3182	3.23194
15-40m2	31.08	N	1	central zone	64	20	0.035	0.131	0.591	23.8095	22.1658	26.7176	5.92217
15-40m2	35.57	S	0.5	central zone	73	6	0.01	0.123	0.45	7.59494	27.3333	8.13008	2.22222
15-40m2	35.57	N	0.5	central zone	52	6	0.014	0.101	0.374	10.3448	27.0053	13.8614	3.74332
15-40m2	35.57	N	1	central zone	21	1	0.001	0.037	0.447	4.54545	8.2774	2.7027	0.223714
15-40m2	35.57	WN	1	central zone	103	4	0.013	0.186	0.788	3.73832	23.6041	6.98925	1.64975
15-40m2	35.57	WN	1	central zone	175	2	0.009	0.373	1.865	1.12994	20	2.41287	0.482574
15-40m2	35.57	WS	1	central zone	69	1	0.003	0.111	0.469	1.42857	23.6674	2.7027	0.639659
15-40m2	19.28	ES	2	transition zone	201	3	0.007	0.244	1.076	1.47059	22.6766	2.86885	0.650558
15-40m2	19.28	ES	2	transition zone	109	2	0.006	0.163	0.804	1.8018	20.2736	3.68098	0.746269
15-40m2	19.28	ES	2	transition zone	138	4	0.01	0.199	0.901	2.8169	22.0866	5.02513	1.10988
15-40m2	19.28	ES	2	transition zone	153	2	0.006	0.223	1.271	1.29032	17.5452	2.69058	0.472069
15-40m2	19.28	E	2	transition zone	70	17	0.043	0.195	0.762	19.5402	25.5906	22.0513	5.64304
15-40m2	19.28	E	2	transition zone	56	8	0.017	0.109	0.383	12.5	28.4595	15.5963	4.43864
15-40m2	19.28	E	2	transition zone	74	1	0.002	0.096	0.586	1.33333	16.3823	2.08333	0.341297
15-40m2	19.28	W	2	transition zone	83	9	0.022	0.176	0.613	9.78261	28.7113	12.5	3.58891
15-40m2	19.28	W	2	transition zone	62	5	0.007	0.098	0.4	7.46269	24.5	7.14286	1.75
15-40m2	19.28	W	2	transition zone	96	11	0.024	0.191	0.666	10.2804	28.6787	12.5654	3.6036
15-40m2	19.28	W	2	transition zone	134	12	0.027	0.219	0.794	8.21918	27.5819	12.3288	3.4005
15-40m2	19.28	WN	2	transition zone	70	14	0.027	0.135	0.5593	16.6667	24.1373	20	4.82746
15-40m2	19.28	WN	2	transition zone	82	9	0.021	0.239	0.698	9.89011	34.2407	8.78661	3.0086
15-40m2	19.28	WN	2	transition zone	61	16	0.036	0.126	0.446	20.7792	28.2511	28.5714	8.07175
15-40m2	19.28	WN	2	transition zone	25	12	0.032	0.081	0.41	32.4324	19.7561	39.5062	7.80488
15-40m2	19.28	WN	2	transition zone	58	10	0.018	0.102	0.49	14.7059	20.8163	17.6471	3.67347
15-40m2	19.28	EN	2	transition zone	91	17	0.042	0.2	1.019	15.7407	19.6271	21	4.12169
15-40m2	19.28	EN	2	transition zone	94	2	0.003	0.152	0.927	2.08333	16.397	1.97368	0.323625
15-40m2	19.28	EN	2	transition zone	23	15	0.035	0.099	0.508	39.4737	19.4882	35.3535	6.88976
15-40m2	19.28	EN	2	transition zone	89	4	0.009	0.164	1.059	4.30108	15.4863	5.4878	0.849858
15-40m2	22.11	WN	2	transition zone	80	1	0.004	0.127	0.793	1.23457	16.0151	3.14961	0.504414
15-40m2	22.11	WN	2	transition zone	38	10	0.021	0.08	0.3783	20.8333	21.1472	26.25	5.55115
15-40m2	22.11	WN	2	transition zone	103	4	0.006	0.151	0.946	3.73832	15.9619	3.97351	0.634249
15-40m2	22.11	WN	2	transition zone	23	4	0.01	0.051	0.509	14.8148	10.0196	19.6078	1.96464
15-40m2	22.11	WS	2	transition zone	65	2	0.003	0.114	0.34	2.98507	33.5294	2.63158	0.882353
15-40m2	22.11	ES	2	transition zone	106	1	0.001	0.139	0.552	0.934579	25.1812	0.719424	0.181159
15-40m2	22.11	ES	2	transition zone	114	1	0.002	0.218	1.036	0.869565	21.0425	0.917431	0.19305
15-40m2	22.11	ES	2	transition zone	151	2	0.005	0.289	1.084	1.30719	26.6605	1.7301	0.461255
15-40m2	22.11	EN	2	transition zone	57	1	0.002	0.098	0.564	1.72414	17.3759	2.04082	0.35461
15-40m2	22.11	EN	2	transition zone	134	2	0.004	0.206	0.864	1.47059	23.8426	1.94175	0.462963
15-40m2	22.11	EN	2	transition zone	87	6	0.013	0.155	0.632	6.45161	24.5253	8.3871	2.05696
15-40m2	22.11	EN	2	transition zone	131	4	0.008	0.232	1.244	2.96296	18.6495	3.44828	0.643087
15-40m2	22.11	S	2	transition zone	15	4	0.009	0.036	0.294	21.0526	12.2449	25	3.06122
15-40m2	22.11	N	2	transition zone	16	3	0.008	0.044	0.45	15.7895	9.77778	18.1818	1.77778
15-40m2	22.11	N	2	transition zone	76	1	0.002	0.117	0.759	1.2987	15.415	1.7094	0.263505
15-40m2	22.11	N	2	transition zone	11	9	0.019	0.052	0.428	45	12.1495	36.5385	4.43925
15-40m2	22.11	N	2	transition zone	61	12	0.029	0.149	0.923	16.4384	16.143	19.4631	3.14193
15-40m2	22.11	N	2	transition zone	68	5	0.013	0.129	0.645	6.84932	20	10.0775	2.0155
15-40m2	31.08	WS	2	transition zone	79	4	0.009	0.116	0.666	4.81928	17.4174	7.75862	1.35135
15-40m2	31.08	WS	2	transition zone	74	2	0.005	0.108	0.595	2.63158	18.1513	4.62963	0.840336
15-40m2	31.08	WS	2	transition zone	72	8	0.013	0.111	0.578	10	19.2042	11.7117	2.24913
15-40m2	31.08	WN	2	transition zone	88	1	0.0025	0.1245	0.6855	1.1236	18.1619	2.00803	0.364697
15-40m2	31.08	WN	2	transition zone	59	19	0.03	0.125	0.647	24.359	19.3199	24	4.63679
15-40m2	31.08	WN	2	transition zone	69	9	0.013	0.108	0.663	11.5385	16.2896	12.037	1.96078
15-40m2	31.08	WN	2	transition zone	38	12	0.019	0.071	0.381	24	18.6352	26.7606	4.98688
15-40m2	31.08	ES	2	transition zone	115	20	0.038	0.188	0.926	14.8148	20.3024	20.2128	4.10367
15-40m2	31.08	ES	2	transition zone	84	9	0.012	0.119	0.692	9.67742	17.1965	10.084	1.7341
15-40m2	31.08	ES	2	transition zone	49	9	0.009	0.071	0.383	15.5172	18.5379	12.6761	2.34987
15-40m2	31.08	ES	2	transition zone	46	3	0.0063	0.0623	0.3433	6.12245	18.1474	10.1124	1.83513
15-40m2	31.08	S	2	transition zone	43	14	0.028	0.099	0.456	24.5614	21.7105	28.2828	6.14035
15-40m2	31.08	S	2	transition zone	29	8	0.012	0.056	0.278	21.6216	20.1439	21.4286	4.31655
15-40m2	31.08	E	2	transition zone	90	3	0.004	0.102	0.434	3.22581	23.5023	3.92157	0.921659
15-40m2	31.08	E	2	transition zone	103	2	0.004	0.116	0.497	1.90476	23.34	3.44828	0.804829
15-40m2	31.08	E	2	transition zone	75	1	0.001	0.082	0.525	1.31579	15.619	1.21951	0.190476
15-40m2	31.08	E	2	transition zone	122	5	0.009	0.175	0.875	3.93701	20	5.14286	1.02857
15-40m2	31.08	E	2	transition zone	36	11	0.011	0.066	0.334	23.4043	19.7605
15-40m2	31.08	NE	2	transition zone	63	1	0.003	0.064	0.4	1.5625	16	4.6875	0.75
15-40m2	31.08	NE	2	transition zone	60	15	0.018	0.111	0.5	20	22.2	16.2162	3.6
15-40m2	31.08	W	2	transition zone	59	19	0.036	0.131	0.56	24.359	23.3929	27.4809	6.42857
15-40m2	31.08	N	2	transition zone	21	13	0.02	0.06	0.31	38.2353	19.3548	33.3333	6.45161
15-40m2	31.08	N	2	transition zone	30	4	0.005	0.041	0.287	11.7647	14.2857	12.1951	1.74216
15-40m2	31.08	N	2	transition zone	12	12	0.018	0.044	0.338	50	13.0178	40.9091	5.32544
15-40m2	31.08	N	2	transition zone	31	14	0.022	0.07	0.388	31.1111	18.0412	31.4286	5.6701
15-40m2	35.57	E	2	transition zone	136	22	0.008	0.31	1.373	13.9241	22.5783	2.58065	0.582666
15-40m2	35.57	E	2	transition zone	185	1	0.004	0.34	1.362	0.537634	24.9633	1.17647	0.293686
15-40m2	35.57	W	2	transition zone	70	2	0.004	0.118	0.557	2.77778	21.1849	3.38983	0.718133
15-40m2	35.57	W	2	transition zone	87	1	0.0027	0.1657	0.9507	1.13636	17.4293	1.62945	0.284001
15-40m2	35.57	S	2	transition zone	49	2	0.002	0.064	0.26	3.92157	24.6154	3.125	0.769231
15-40m2	35.57	S	2	transition zone	93	2	0.0043	0.1583	0.6693	2.10526	23.6516	2.71636	0.642462
15-40m2	35.57	N	2	transition zone	103	1	0.002	0.174	0.704	0.961538	24.7159	1.14943	0.284091
15-40m2	35.57	N	2	transition zone	109	4	0.004	0.172	0.789	3.53982	21.7997	2.32558	0.506971
15-40m2	35.57	N	2	transition zone	130	4	0.006	0.233	1.181	2.98507	19.729	2.57511	0.508044
15-40m2	35.57	WS	2	transition zone	84	1	0.003	0.13	0.567	1.17647	22.9277	2.30769	0.529101
15-40m2	35.57	WS	2	transition zone	95	2	0.005	0.16	0.729	2.06186	21.9479	3.125	0.685871
15-40m2	35.57	ES	2	transition zone	84	2	0.004	0.142	0.542	2.32558	26.1993	2.8169	0.738007
15-40m2	19.28	E	4	marginal zone	31	13	0.027	0.088	0.3447	29.5455	25.5294	30.6818	7.8329
15-40m2	19.28	E	4	marginal zone	65	10	0.021	0.126	0.424	13.3333	29.717	16.6667	4.95283
15-40m2	19.28	E	4	marginal zone	52	10	0.023	0.121	0.407	16.129	29.7297	19.0083	5.65111
15-40m2	19.28	E	4	marginal zone	58	12	0.027	0.122	0.402	17.1429	30.3483	22.1311	6.71642
15-40m2	19.28	E	4	marginal zone	33	11	0.025	0.099	0.392	25	25.2551	25.2525	6.37755
15-40m2	19.28	W	4	marginal zone	105	2	0.005	0.198	0.883	1.86916	22.4236	2.52525	0.566251
15-40m2	19.28	W	4	marginal zone	95	6	0.013	0.183	0.657	5.94059	27.8539	7.10383	1.97869
15-40m2	19.28	W	4	marginal zone	119	6	0.016	0.235	1.041	4.8	22.5744	6.80851	1.53698
15-40m2	19.28	W	4	marginal zone	75	12	0.03	0.161	0.567	13.7931	28.3951	18.6335	5.29101
15-40m2	19.28	EN	4	marginal zone	28	3	0.006	0.068	0.314	9.67742	21.6561	8.82353	1.91083
15-40m2	19.28	EN	4	marginal zone	26	15	0.035	0.092	0.447	36.5854	20.5817	38.0435	7.82998
15-40m2	19.28	EN	4	marginal zone	56	2	0.004	0.09	0.374	3.44828	24.0642	4.44444	1.06952
15-40m2	19.28	EN	4	marginal zone	34	12	0.026	0.088	0.491	26.087	17.9226	29.5455	5.29532
15-40m2	19.28	EN	4	marginal zone	112	19	0.04	0.213	0.766	14.5038	27.8068	18.7793	5.22193
15-40m2	22.11	S	8	marginal zone	105	2	0.006	0.164	0.724	1.86916	22.6519	3.65854	0.828729
15-40m2	22.11	S	8	marginal zone	62	2	0.003	0.082	0.471	3.125	17.4098	3.65854	0.636943
15-40m2	22.11	S	8	marginal zone	40	2	0.005	0.059	0.312	4.7619	18.9103	8.47458	1.60256
15-40m2	22.11	S	8	marginal zone	54	3	0.006	0.071	0.452	5.26316	15.708	8.4507	1.32743
15-40m2	31.08	S	4	marginal zone	107	16	0.03	0.198	0.73	13.0081	27.1233	15.1515	4.10959
15-40m2	31.08	S	4	marginal zone	98	18	0.036	0.205	0.803	15.5172	25.5293	17.561	4.48319
15-40m2	31.08	S	4	marginal zone	81	21	0.042	0.181	0.763	20.5882	23.7221	23.2044	5.50459
15-40m2	31.08	S	4	marginal zone	82	25	0.051	0.193	0.819	23.3645	23.5653	26.4249	6.22711
15-40m2	31.08	S	4	marginal zone	135	33	0.075	0.32	1.017	19.6429	31.4651	23.4375	7.37463
15-40m2	31.08	NE	4	marginal zone	90	2	0.004	0.116	0.525	2.17391	22.0952	3.44828	0.761905
15-40m2	35.57	S	4	marginal zone	107	1	0.0027	0.1967	0.9907	0.925926	19.8546	1.37265	0.272535
15-40m2	35.57	S	4	marginal zone	97	1	0.0027	0.1567	0.7963	1.02041	19.6785	1.72304	0.339068
15-40m2	35.57	N	4	marginal zone	14	1	0.003	0.156	0.792	6.66667	19.697	1.92308	0.378788
15-40m2	35.57	ES	4	marginal zone	32	1	0.002	0.045	0.302	3.0303	14.9007	4.44444	0.662252
40-100m2	57.7	NE	0.5	central zone	47	9	0.021	0.088	0.42	16.0714	20.9524	23.8636	5
40-100m2	57.7	ES	0.5	central zone	56	7	0.021	0.124	0.547	11.1111	22.6691	16.9355	3.83912
40-100m2	57.7	ES	0.5	central zone	31	13	0.034	0.08	0.362	29.5455	22.0994	42.5	9.39227
40-100m2	57.7	ES	0.5	central zone	49	13	0.037	0.118	0.543	20.9677	21.7311	31.3559	6.814
40-100m2	57.7	ES	0.5	central zone	55	9	0.024	0.11	0.572	14.0625	19.2308	21.8182	4.1958
40-100m2	57.7	ES	0.5	central zone	55	5	0.011	0.103	0.541	8.33333	19.0388	10.6796	2.03327
40-100m2	57.7	W	0.5	central zone	33	13	0.035	0.124	0.607	28.2609	20.4283	28.2258	5.76606
40-100m2	57.7	W	0.5	central zone	51	40	0.102	0.185	0.706	43.956	26.204	55.1351	14.4476
40-100m2	57.7	W	0.5	central zone	52	19	0.047	0.121	0.494	26.7606	24.4939	38.843	9.51417
40-100m2	57.7	W	0.5	central zone	55	22	0.053	0.155	0.76	28.5714	20.3947	34.1935	6.97368
40-100m2	57.7	W	0.5	central zone	32	5	0.012	0.06	0.366	13.5135	16.3934	20	3.27869
40-100m2	57.7	N	0.5	central zone	18	16	0.035	0.067	0.254	47.0588	26.378	52.2388	13.7795
40-100m2	57.7	N	0.5	central zone	107	18	0.043	0.236	1.011	14.4	23.3432	18.2203	4.25321
40-100m2	57.7	N	0.5	central zone	25	3	0.008	0.042	0.206	10.7143	20.3883	19.0476	3.8835
40-100m2	57.7	N	0.5	central zone	53	6	0.017	0.107	0.621	10.1695	17.2303	15.8879	2.73752
40-100m2	57.7	N	0.5	central zone	15	18	0.037	0.075	0.366	54.5455	20.4918	49.3333	10.1093
40-100m2	57.7	E	0.5	central zone	66	3	0.085	0.098	0.359	4.34783	27.2981	86.7347	23.6769
40-100m2	57.7	E	0.5	central zone	46	6	0.076	0.092	0.388	11.5385	23.7113	82.6087	19.5876
40-100m2	57.7	E	0.5	central zone	45	6	0.059	0.079	0.319	11.7647	24.7649	74.6835	18.4953
40-100m2	57.7	WN	0.5	central zone	67	23	0.07	0.22	1.041	25.5556	21.1335	31.8182	6.7243
40-100m2	57.7	WN	0.5	central zone	45	31	0.068	0.177	0.61	40.7895	29.0164	38.4181	11.1475
40-100m2	57.7	WN	0.5	central zone	25	10	0.025	0.067	0.336	28.5714	19.9405	37.3134	7.44048
40-100m2	57.7	WN	0.5	central zone	57	31	0.077	0.159	0.639	35.2273	24.8826	48.4277	12.0501
40-100m2	57.7	WN	0.5	central zone	45	10	0.023	0.089	0.384	18.1818	23.1771	25.8427	5.98958
40-100m2	57.7	WS	0.5	central zone	92	2	0.011	0.145	0.586	2.12766	24.744	7.58621	1.87713
40-100m2	57.7	WS	0.5	central zone	106	14	0.032	0.178	0.676	11.6667	26.3314	17.9775	4.73373
40-100m2	57.7	S	0.5	central zone	58	11	0.027	0.113	0.557	15.942	20.2873	23.8938	4.8474
40-100m2	57.7	S	0.5	central zone	48	3	0.01	0.08	0.375	5.88235	21.3333	12.5	2.66667
40-100m2	57.7	S	0.5	central zone	89	7	0.018	0.17	0.758	7.29167	22.4274	10.5882	2.37467
40-100m2	57.7	NE	1	central zone	10	13	0.033	0.199	0.692	56.5217	28.7572	16.5829	4.76879
40-100m2	57.7	NE	1	central zone	95	4	0.013	0.155	0.564	4.0404	27.4823	8.3871	2.30496
40-100m2	57.7	NE	1	central zone	79	2	0.007	0.134	0.538	2.46914	24.9071	5.22388	1.30112
40-100m2	57.7	NE	1	central zone	108	5	0.012	0.159	0.614	4.42478	25.8958	7.54717	1.9544
40-100m2	57.7	NE	1	central zone	62	7	0.02	0.114	0.505	10.1449	22.5743	17.5439	3.9604
40-100m2	57.7	ES	1	central zone	37	7	0.018	0.082	0.424	15.9091	19.3396	21.9512	4.24528
40-100m2	57.7	ES	1	central zone	52	6	0.013	0.094	0.565	10.3448	16.6372	13.8298	2.30088
40-100m2	57.7	ES	1	central zone	35	11	0.026	0.08	0.446	23.913	17.9372	32.5	5.8296
40-100m2	57.7	ES	1	central zone	52	15	0.037	0.133	0.647	22.3881	20.5564	27.8195	5.7187
40-100m2	57.7	ES	1	central zone	42	7	0.016	0.083	0.514	14.2857	16.1479	19.2771	3.11284
40-100m2	57.7	W	1	central zone	63	6	0.022	0.148	0.649	8.69565	22.8043	14.8649	3.38983
40-100m2	57.7	W	1	central zone	34	7	0.023	0.091	0.423	17.0732	21.513	25.2747	5.43735
40-100m2	57.7	W	1	central zone	90	32	0.09	0.245	0.884	26.2295	27.7149	36.7347	10.181
40-100m2	57.7	W	1	central zone	60	19	0.043	0.142	0.559	24.0506	25.4025	30.2817	7.69231
40-100m2	57.7	W	1	central zone	28	2	0.009	0.06	0.272	6.66667	22.0588	15	3.30882
40-100m2	57.7	N	1	central zone	60	8	0.02	0.114	0.483	11.7647	23.6025	17.5439	4.14079
40-100m2	57.7	N	1	central zone	42	5	0.011	0.064	0.239	10.6383	26.7782	17.1875	4.60251
40-100m2	57.7	N	1	central zone	62	30	0.078	0.185	0.735	32.6087	25.1701	42.1622	10.6122
40-100m2	57.7	N	1	central zone	69	11	0.025	0.124	0.391	13.75	31.7136	20.1613	6.39386
40-100m2	57.7	N	1	central zone	78	4	0.008	0.116	0.526	4.87805	22.0532	6.89655	1.52091
40-100m2	57.7	E	1	central zone	123	4	0.195	0.208	0.769	3.14961	27.0481	93.75	25.3576
40-100m2	57.7	E	1	central zone	89	13	0.147	0.187	0.672	12.7451	27.8274	78.6096	21.875
40-100m2	57.7	E	1	central zone	80	8	0.125	0.15	0.638	9.09091	23.511	83.3333	19.5925
40-100m2	57.7	E	1	central zone	81	9	0.12	0.146	0.564	10	25.8865	82.1918	21.2766
40-100m2	57.7	E	1	central zone	19	17	0.048	0.089	0.414	47.2222	21.4976	53.9326	11.5942
40-100m2	57.7	WN	1	central zone	43	9	0.019	0.098	0.452	17.3077	21.6814	19.3878	4.20354
40-100m2	57.7	WN	1	central zone	26	13	0.036	0.086	0.301	33.3333	28.5714	41.8605	11.9601
40-100m2	57.7	WN	1	central zone	57	21	0.052	0.154	0.65	26.9231	23.6923	33.7662	8
40-100m2	57.7	WN	1	central zone	24	9	0.024	0.063	0.311	27.2727	20.2572	38.0952	7.71704
40-100m2	57.7	WN	1	central zone	61	6	0.017	0.107	0.61	8.95522	17.541	15.8879	2.78689
40-100m2	57.7	WS	1	central zone	57	15	0.041	0.135	0.567	20.8333	23.8095	30.3704	7.23104
40-100m2	57.7	WS	1	central zone	41	9	0.027	0.093	0.422	18	22.0379	29.0323	6.3981
40-100m2	57.7	WS	1	central zone	67	12	0.031	0.127	0.604	15.1899	21.0265	24.4094	5.13245
40-100m2	57.7	S	1	central zone	82	2	0.1	0.199	0.748	2.38095	26.6043	50.2513	13.369
40-100m2	57.7	S	1	central zone	41	22	0.055	0.126	0.474	34.9206	26.5823	43.6508	11.6034
40-100m2	57.7	S	1	central zone	40	16	0.033	0.096	0.466	28.5714	20.6009	34.375	7.08155
40-100m2	57.7	S	1	central zone	25	13	0.037	0.096	0.519	34.2105	18.4971	38.5417	7.12909
40-100m2	57.7	S	1	central zone	49	3	0.011	0.095	0.464	5.76923	20.4741	11.5789	2.37069
40-100m2	69.81	WS	0.5	central zone	117	18	0.041	0.232	0.894	13.3333	25.9508	17.6724	4.58613
40-100m2	69.81	WS	0.5	central zone	57	5	0.009	0.09	0.472	8.06452	19.0678	10	1.90678
40-100m2	69.81	WS	0.5	central zone	34	12	0.022	0.073	0.355	26.087	20.5634	30.137	6.19718
40-100m2	69.81	WS	0.5	central zone	24	15	0.027	0.065	0.309	38.4615	21.0356	41.5385	8.73786
40-100m2	69.81	E	0.5	central zone	66	2	0.004	0.109	0.537	2.94118	20.298	3.66972	0.744879
40-100m2	69.81	E	0.5	central zone	64	1	0.002	0.114	0.5	1.53846	22.8	1.75439	0.4
40-100m2	69.81	E	0.5	central zone	54	6	0.015	0.094	0.487	10	19.3018	15.9574	3.08008
40-100m2	69.81	S	0.5	central zone	72	7	0.011	0.102	0.514	8.86076	19.8444	10.7843	2.14008
40-100m2	69.81	S	0.5	central zone	100	4	0.009	0.143	0.495	3.84615	28.8889	6.29371	1.81818
40-100m2	69.81	S	0.5	central zone	116	2	0.004	0.186	0.806	1.69492	23.0769	2.15054	0.496278
40-100m2	69.81	NE	0.5	central zone	134	4	0.012	0.227	0.903	2.89855	25.1384	5.28634	1.3289
40-100m2	69.81	NE	0.5	central zone	71	7	0.018	0.12	0.505	8.97436	23.7624	15	3.56436
40-100m2	69.81	NE	0.5	central zone	72	2	0.005	0.11	0.58	2.7027	18.9655	4.54545	0.862069
40-100m2	69.81	NE	0.5	central zone	60	5	0.011	0.098	0.403	7.69231	24.3176	11.2245	2.72953
40-100m2	69.81	N	0.5	central zone	81	2	0.005	0.142	0.65	2.40964	21.8462	3.52113	0.769231
40-100m2	69.81	N	0.5	central zone	60	5	0.011	0.105	0.538	7.69231	19.5167	10.4762	2.04461
40-100m2	69.81	N	0.5	central zone	56	2	0.006	0.097	0.516	3.44828	18.7984	6.18557	1.16279
40-100m2	69.81	N	0.5	central zone	19	2	0.005	0.046	0.358	9.52381	12.8492	10.8696	1.39665
40-100m2	69.81	N	0.5	central zone	75	1	0.004	0.121	0.572	1.31579	21.1538	3.30579	0.699301
40-100m2	69.81	W	0.5	central zone	125	3	0.007	0.206	1.012	2.34375	20.3557	3.39806	0.6917
40-100m2	69.81	W	0.5	central zone	117	6	0.016	0.206	1.073	4.87805	19.1985	7.76699	1.49115
40-100m2	69.81	W	0.5	central zone	77	2	0.004	0.14	0.682	2.53165	20.5279	2.85714	0.58651
40-100m2	69.81	W	0.5	central zone	101	3	0.005	0.182	0.943	2.88462	19.3001	2.74725	0.530223
40-100m2	69.81	W	0.5	central zone	82	4	0.007	0.128	0.464	4.65116	27.5862	5.46875	1.50862
40-100m2	69.81	ES	0.5	central zone	61	2	0.006	0.107	0.514	3.1746	20.8171	5.60748	1.16732
40-100m2	69.81	ES	0.5	central zone	56	3	0.008	0.099	0.537	5.08475	18.4358	8.08081	1.48976
40-100m2	69.81	ES	0.5	central zone	89	1	0.003	0.162	0.748	1.11111	21.6578	1.85185	0.40107
40-100m2	69.81	WS	1	central zone	117	3	0.007	0.196	0.936	2.5	20.9402	3.57143	0.747863
40-100m2	69.81	WS	1	central zone	82	23	0.048	0.189	0.758	21.9048	24.934	25.3968	6.33245
40-100m2	69.81	WS	1	central zone	25	24	0.049	0.089	0.431	48.9796	20.6497	55.0562	11.3689
40-100m2	69.81	WS	1	central zone	51	24	0.04	0.13	0.628	32	20.7006	30.7692	6.36943
40-100m2	69.81	WS	1	central zone	28	22	0.04	0.091	0.377	44	24.1379	43.956	10.6101
40-100m2	69.81	E	1	central zone	68	3	0.006	0.108	0.587	4.22535	18.3986	5.55556	1.02215
40-100m2	69.81	E	1	central zone	89	4	0.011	0.175	0.86	4.30108	20.3488	6.28571	1.27907
40-100m2	69.81	E	1	central zone	57	3	0.008	0.105	0.466	5	22.5322	7.61905	1.71674
40-100m2	69.81	S	1	central zone	46	1	0.003	0.068	0.376	2.12766	18.0851	4.41176	0.797872
40-100m2	69.81	S	1	central zone	118	1	0.003	0.181	0.961	0.840336	18.8345	1.65746	0.312175
40-100m2	69.81	S	1	central zone	67	1	0.003	0.1	0.531	1.47059	18.8324	3	0.564972
40-100m2	69.81	S	1	central zone	45	34	0.073	0.166	0.656	43.038	25.3049	43.9759	11.128
40-100m2	69.81	NE	1	central zone	62	10	0.026	0.118	0.51	13.8889	23.1373	22.0339	5.09804
40-100m2	69.81	NE	1	central zone	63	5	0.012	0.104	0.391	7.35294	26.5985	11.5385	3.06905
40-100m2	69.81	NE	1	central zone	73	5	0.014	0.133	0.663	6.41026	20.0603	10.5263	2.11161
40-100m2	69.81	NE	1	central zone	92	5	0.014	0.159	0.638	5.15464	24.9216	8.80503	2.19436
40-100m2	69.81	NE	1	central zone	62	1	0.002	0.108	0.535	1.5873	20.1869	1.85185	0.373832
40-100m2	69.81	N	1	central zone	39	4	0.009	0.071	0.441	9.30233	16.0998	12.6761	2.04082
40-100m2	69.81	N	1	central zone	104	5	0.01	0.174	0.828	4.58716	21.0145	5.74713	1.20773
40-100m2	69.81	W	1	central zone	74	12	0.028	0.148	0.646	13.9535	22.9102	18.9189	4.33437
40-100m2	69.81	W	1	central zone	19	4	0.006	0.04	0.219	17.3913	18.2648	15	2.73973
40-100m2	69.81	W	1	central zone	56	1	0.0018	0.0778	0.3638	1.75439	21.3854	2.31362	0.494777
40-100m2	69.81	W	1	central zone	61	4	0.01	0.109	0.544	6.15385	20.0368	9.17431	1.83824
40-100m2	69.81	W	1	central zone	70	3	0.008	0.113	0.595	4.10959	18.9916	7.07965	1.34454
40-100m2	69.81	ES	1	central zone	60	5	0.011	0.097	0.388	7.69231	25	11.3402	2.83505
40-100m2	69.81	ES	1	central zone	65	5	0.014	0.119	0.57	7.14286	20.8772	11.7647	2.45614
40-100m2	97.23	E	0.5	central zone	39	15	0.027	0.099	0.445	27.7778	22.2472	27.2727	6.06742
40-100m2	97.23	E	0.5	central zone	37	5	0.012	0.068	0.392	11.9048	17.3469	17.6471	3.06122
40-100m2	97.23	E	0.5	central zone	45	10	0.017	0.085	0.327	18.1818	25.9939	20	5.19878
40-100m2	97.23	E	0.5	central zone	43	2	0.003	0.064	0.346	4.44444	18.4971	4.6875	0.867052
40-100m2	97.23	W	0.5	central zone	55	1	0.003	0.089	0.384	1.78571	23.1771	3.37079	0.78125
40-100m2	97.23	W	0.5	central zone	46	1	0.003	0.073	0.365	2.12766	20	4.10959	0.821918
40-100m2	97.23	W	0.5	central zone	51	1	0.002	0.078	0.378	1.92308	20.6349	2.5641	0.529101
40-100m2	97.23	W	0.5	central zone	65	3	0.007	0.122	0.558	4.41176	21.8638	5.7377	1.25448
40-100m2	97.23	WN	0.5	central zone	81	2	0.005	0.183	0.91	2.40964	20.1099	2.73224	0.549451
40-100m2	97.23	WN	0.5	central zone	45	1	0.003	0.068	0.397	2.17391	17.1285	4.41176	0.755668
40-100m2	97.23	WN	0.5	central zone	47	4	0.009	0.081	0.366	7.84314	22.1311	11.1111	2.45902
40-100m2	97.23	S	0.5	central zone	58	3	0.0051	0.0901	0.4231	4.91803	21.2952	5.66038	1.20539
40-100m2	97.23	S	0.5	central zone	48	2	0.0059	0.0789	0.3369	4	23.4194	7.47782	1.75126
40-100m2	97.23	S	0.5	central zone	65	8	0.01	0.098	0.3751	10.9589	26.1264	10.2041	2.66596
40-100m2	97.23	S	0.5	central zone	97	7	0.008	0.143	0.513	6.73077	27.8752	5.59441	1.55945
40-100m2	97.23	SW	0.5	central zone	43	2	0.005	0.068	0.306	4.44444	22.2222	7.35294	1.63399
40-100m2	97.23	SW	0.5	central zone	64	12	0.03	0.131	0.489	15.7895	26.7894	22.9008	6.13497
40-100m2	97.23	SW	0.5	central zone	53	8	0.018	0.104	0.369	13.1148	28.1843	17.3077	4.87805
40-100m2	97.23	SW	0.5	central zone	53	5	0.012	0.109	0.454	8.62069	24.0088	11.0092	2.64317
40-100m2	97.23	SW	0.5	central zone	50	1	0.004	0.096	0.359	1.96078	26.7409	4.16667	1.11421
40-100m2	97.23	ES	0.5	central zone	75	7	0.019	0.162	0.691	8.53659	23.4443	11.7284	2.74964
40-100m2	97.23	ES	0.5	central zone	52	11	0.026	0.114	0.472	17.4603	24.1525	22.807	5.50847
40-100m2	97.23	ES	0.5	central zone	58	3	0.007	0.098	0.418	4.91803	23.445	7.14286	1.67464
40-100m2	97.23	EN	0.5	central zone	55	2	0.007	0.111	0.606	3.50877	18.3168	6.30631	1.15512
40-100m2	97.23	EN	0.5	central zone	37	3	0.007	0.071	0.374	7.5	18.984	9.85915	1.87166
40-100m2	97.23	EN	0.5	central zone	79	1	0.005	0.151	0.703	1.25	21.4794	3.31126	0.711238
40-100m2	97.23	EN	0.5	central zone	44	2	0.005	0.071	0.272	4.34783	26.1029	7.04225	1.83824
40-100m2	97.23	N	0.5	central zone	64	11	0.015	0.107	0.414	14.6667	25.8454	14.0187	3.62319
40-100m2	97.23	N	0.5	central zone	27	1	0.003	0.04	0.256	3.57143	15.625	7.5	1.17188
40-100m2	97.23	N	0.5	central zone	60	2	0.002	0.091	0.372	3.22581	24.4624	2.1978	0.537634
40-100m2	97.23	N	0.5	central zone	52	1	0.004	0.076	0.431	1.88679	17.6334	5.26316	0.928074
40-100m2	97.23	N	0.5	central zone	59	2	0.0055	0.0875	0.3465	3.27869	25.2525	6.28571	1.5873
40-100m2	97.23	E	1	central zone	60	1	0.001	0.115	0.558	1.63934	20.6093	0.869565	0.179211
40-100m2	97.23	E	1	central zone	48	1	0.004	0.079	0.357	2.04082	22.1289	5.06329	1.12045
40-100m2	97.23	W	1	central zone	78	7	0.018	0.176	0.749	8.23529	23.498	10.2273	2.4032
40-100m2	97.23	W	1	central zone	53	5	0.013	0.108	0.519	8.62069	20.8092	12.037	2.50482
40-100m2	97.23	W	1	central zone	68	1	0.004	0.132	0.601	1.44928	21.9634	3.0303	0.665557
40-100m2	97.23	W	1	central zone	58	4	0.008	0.116	0.519	6.45161	22.3507	6.89655	1.54143
40-100m2	97.23	W	1	central zone	81	4	0.011	0.175	0.873	4.70588	20.0458	6.28571	1.26002
40-100m2	97.23	WN	1	central zone	67	3	0.008	0.13	0.533	4.28571	24.3902	6.15385	1.50094
40-100m2	97.23	WN	1	central zone	58	4	0.01	0.111	0.542	6.45161	20.4797	9.00901	1.84502
40-100m2	97.23	WN	1	central zone	47	2	0.006	0.086	0.381	4.08163	22.5722	6.97674	1.5748
40-100m2	97.23	WN	1	central zone	58	9	0.024	0.122	0.569	13.4328	21.4411	19.6721	4.21793
40-100m2	97.23	WN	1	central zone	58	4	0.01	0.097	0.498	6.45161	19.4779	10.3093	2.00803
40-100m2	97.23	S	1	central zone	82	6	0.008	0.145	0.5282	6.81818	27.4517	5.51724	1.51458
40-100m2	97.23	S	1	central zone	59	4	0.004	0.088	0.256	6.34921	34.375	4.54545	1.5625
40-100m2	97.23	S	1	central zone	67	6	0.008	0.111	0.4298	8.21918	25.826	7.20721	1.86133
40-100m2	97.23	S	1	central zone	52	2	0.0042	0.0752	0.3622	3.7037	20.762	5.58511	1.15958
40-100m2	97.23	S	1	central zone	62	13	0.026	0.106	0.4354	17.3333	24.3454	24.5283	5.97152
40-100m2	97.23	SW	1	central zone	42	1	0.004	0.083	0.387	2.32558	21.447	4.81928	1.03359
40-100m2	97.23	SW	1	central zone	54	1	0.005	0.121	0.502	1.81818	24.1036	4.13223	0.996016
40-100m2	97.23	SW	1	central zone	42	3	0.008	0.069	0.281	6.66667	24.5552	11.5942	2.84698
40-100m2	97.23	SW	1	central zone	37	1	0.004	0.067	0.334	2.63158	20.0599	5.97015	1.1976
40-100m2	97.23	ES	1	central zone	102	9	0.018	0.201	0.708	8.10811	28.3898	8.95522	2.54237
40-100m2	97.23	ES	1	central zone	91	1	0.003	0.145	0.622	1.08696	23.3119	2.06897	0.482315
40-100m2	97.23	ES	1	central zone	51	13	0.029	0.114	0.417	20.3125	27.3381	25.4386	6.95444
40-100m2	97.23	ES	1	central zone	58	6	0.012	0.104	0.363	9.375	28.6501	11.5385	3.30579
40-100m2	97.23	ES	1	central zone	52	2	0.005	0.083	0.344	3.7037	24.1279	6.0241	1.45349
40-100m2	97.23	EN	1	central zone	51	2	0.004	0.092	0.509	3.77358	18.0747	4.34783	0.785855
40-100m2	97.23	EN	1	central zone	31	6	0.013	0.061	0.231	16.2162	26.4069	21.3115	5.62771
40-100m2	97.23	EN	1	central zone	61	5	0.015	0.119	0.489	7.57576	24.3354	12.605	3.06748
40-100m2	97.23	EN	1	central zone	31	6	0.015	0.067	0.338	16.2162	19.8225	22.3881	4.43787
40-100m2	97.23	EN	1	central zone	62	2	0.004	0.098	0.409	3.125	23.9609	4.08163	0.977995
40-100m2	97.23	N	1	central zone	51	3	0.002	0.087	0.4202	5.55556	20.7044	2.29885	0.475964
40-100m2	97.23	N	1	central zone	30	1	0.003	0.045	0.308	3.22581	14.6104	6.66667	0.974026
40-100m2	97.23	N	1	central zone	46	2	0.003	0.069	0.3849	4.16667	17.9267	4.34783	0.779423
40-100m2	57.7	NE	2	transitionzone	74	22	0.055	0.154	0.595	22.9167	25.8824	35.7143	9.2437
40-100m2	57.7	NE	2	transition zone	40	18	0.048	0.145	0.588	31.0345	24.6599	33.1034	8.16327
40-100m2	57.7	NE	2	transition zone	78	7	0.016	0.103	0.367	8.23529	28.0654	15.534	4.35967
40-100m2	57.7	NE	2	transition zone	57	16	0.035	0.121	0.484	21.9178	25	28.9256	7.2314
40-100m2	57.7	NE	2	transition zone	76	16	0.037	0.144	0.526	17.3913	27.3764	25.6944	7.03422
40-100m2	57.7	ES	2	transition zone	58	8	0.026	0.117	0.548	12.1212	21.3504	22.2222	4.74453
40-100m2	57.7	ES	2	transition zone	42	8	0.02	0.081	0.403	16	20.0993	24.6914	4.96278
40-100m2	57.7	ES	2	transition zone	18	4	0.011	0.046	0.315	18.1818	14.6032	23.913	3.49206
40-100m2	57.7	ES	2	transition zone	41	2	0.005	0.054	0.282	4.65116	19.1489	9.25926	1.77305
40-100m2	57.7	ES	2	transition zone	25	7	0.015	0.055	0.266	21.875	20.6767	27.2727	5.6391
40-100m2	57.7	W	2	transition zone	83	7	0.018	0.119	0.388	7.77778	30.6701	15.1261	4.63918
40-100m2	57.7	W	2	transition zone	61	4	0.014	0.117	0.548	6.15385	21.3504	11.9658	2.55474
40-100m2	57.7	W	2	transition zone	67	22	0.056	0.171	0.581	24.7191	29.432	32.7485	9.63855
40-100m2	57.7	W	2	transition zone	112	28	0.075	0.234	0.743	20	31.4939	32.0513	10.0942
40-100m2	57.7	N	2	transition zone	134	9	0.209	0.231	0.98	6.29371	23.5714	90.4762	21.3265
40-100m2	57.7	N	2	transition zone	112	8	0.167	0.185	0.578	6.66667	32.0069	90.2703	28.8927
40-100m2	57.7	N	2	transition zone	120	8	0.194	0.212	1.048	6.25	20.229	91.5094	18.5115
40-100m2	57.7	N	2	transition zone	77	7	0.093	0.114	0.291	8.33333	39.1753	81.5789	31.9588
40-100m2	57.7	N	2	transition zone	54	2	0.083	0.088	0.507	3.57143	17.357	94.3182	16.3708
40-100m2	57.7	E	2	transition zone	159	4	0.223	0.238	0.956	2.45399	24.8954	93.6975	23.3264
40-100m2	57.7	E	2	transition zone	71	10	0.108	0.143	0.565	12.3457	25.3097	75.5245	19.115
40-100m2	57.7	E	2	transition zone	96	7	0.129	0.149	0.642	6.79612	23.2087	86.5772	20.0935
40-100m2	57.7	E	2	transition zone	93	3	0.143	0.158	0.656	3.125	24.0854	90.5063	21.7988
40-100m2	57.7	E	2	transition zone	63	19	0.049	0.104	0.522	23.1707	19.9234	47.1154	9.38697
40-100m2	57.7	WN	2	transition zone	98	9	0.022	0.165	0.612	8.41121	26.9608	13.3333	3.59477
40-100m2	57.7	WN	2	transition zone	85	16	0.04	0.158	0.55	15.8416	28.7273	25.3165	7.27273
40-100m2	57.7	WN	2	transition zone	58	10	0.025	0.121	0.548	14.7059	22.0803	20.6612	4.56204
40-100m2	57.7	WN	2	transition zone	39	10	0.026	0.093	0.414	20.4082	22.4638	27.957	6.28019
40-100m2	57.7	WN	2	transition zone	157	18	0.049	0.293	1.123	10.2857	26.0908	16.7235	4.36331
40-100m2	57.7	WS	2	transition zone	149	3	0.014	0.226	0.926	1.97368	24.406	6.19469	1.51188
40-100m2	57.7	WS	2	transition zone	106	5	0.019	0.194	0.767	4.5045	25.2934	9.79381	2.47718
40-100m2	57.7	WS	2	transition zone	93	5	0.017	0.164	0.715	5.10204	22.9371	10.3659	2.37762
40-100m2	57.7	WS	2	transition zone	56	15	0.036	0.144	0.628	21.1268	22.9299	25	5.73248
40-100m2	57.7	WS	2	transition zone	63	5	0.013	0.105	0.412	7.35294	25.4854	12.381	3.15534
40-100m2	57.7	S	2	transition zone	66	2	0.01	0.103	0.506	2.94118	20.3557	9.70874	1.97628
40-100m2	57.7	S	2	transition zone	34	7	0.021	0.077	0.405	17.0732	19.0123	27.2727	5.18519
40-100m2	57.7	S	2	transition zone	42	2	0.012	0.08	0.469	4.54545	17.0576	15	2.55864
40-100m2	57.7	S	2	transition zone	44	7	0.021	0.084	0.368	13.7255	22.8261	25	5.70652
40-100m2	57.7	S	2	transition zone	42	7	0.02	0.095	0.4	14.2857	23.75	21.0526	5
40-100m2	69.81	WN	2	transition zone	82	35	0.067	0.21	0.867	29.9145	24.2215	31.9048	7.7278
40-100m2	69.81	WN	2	transition zone	125	2	0.004	0.219	1.033	1.5748	21.2004	1.82648	0.387222
40-100m2	69.81	WN	2	transition zone	58	21	0.042	0.138	0.603	26.5823	22.8856	30.4348	6.96517
40-100m2	69.81	WN	2	transition zone	46	24	0.045	0.111	0.533	34.2857	20.8255	40.5405	8.44278
40-100m2	69.81	WS	2	transition zone	40	14	0.019	0.076	0.324	25.9259	23.4568	25	5.8642
40-100m2	69.81	WS	2	transition zone	27	20	0.032	0.076	0.337	42.5532	22.5519	42.1053	9.49555
40-100m2	69.81	WS	2	transition zone	30	16	0.029	0.077	0.321	34.7826	23.9875	37.6623	9.03427
40-100m2	69.81	WS	2	transition zone	26	15	0.021	0.068	0.335	36.5854	20.2985	30.8824	6.26866
40-100m2	69.81	WS	2	transition zone	7	7	0.011	0.03	0.262	50	11.4504	36.6667	4.19847
40-100m2	69.81	E	2	transition zone	116	9	0.004	0.208	0.922	7.2	22.5597	1.92308	0.433839
40-100m2	69.81	E	2	transition zone	79	10	0.026	0.163	0.835	11.236	19.521	15.9509	3.11377
40-100m2	69.81	E	2	transition zone	159	2	0.003	0.261	1.001	1.24224	26.0739	1.14943	0.2997
40-100m2	69.81	E	2	transition zone	57	4	0.01	0.101	0.456	6.55738	22.1491	9.90099	2.19298
40-100m2	69.81	E	2	transition zone	65	1	0.004	0.111	0.629	1.51515	17.6471	3.6036	0.63593
40-100m2	69.81	S	2	transition zone	71	3	0.006	0.126	0.702	4.05405	17.9487	4.7619	0.854701
40-100m2	69.81	S	2	transition zone	136	3	0.01	0.257	1.102	2.15827	23.3212	3.89105	0.907441
40-100m2	69.81	NE	2	transition zone	50	1	0.003	0.112	0.805	1.96078	13.913	2.67857	0.372671
40-100m2	69.81	NE	2	transition zone	62	2	0.004	0.103	0.502	3.125	20.5179	3.8835	0.796813
40-100m2	69.81	NE	2	transition zone	146	4	0.009	0.262	0.974	2.66667	26.8994	3.43511	0.924025
40-100m2	69.81	NE	2	transition zone	75	8	0.017	0.145	0.656	9.63855	22.1037	11.7241	2.59146
40-100m2	69.81	NE	2	transition zone	78	5	0.015	0.142	0.681	6.0241	20.8517	10.5634	2.20264
40-100m2	69.81	N	2	transition zone	87	2	0.005	0.143	0.707	2.24719	20.2263	3.4965	0.707214
40-100m2	69.81	N	2	transition zone	110	18	0.043	0.232	1.078	14.0625	21.5213	18.5345	3.98887
40-100m2	69.81	N	2	transition zone	110	1	0.003	0.187	0.81	0.900901	23.0864	1.60428	0.37037
40-100m2	69.81	N	2	transition zone	100	3	0.006	0.194	0.984	2.91262	19.7154	3.09278	0.609756
40-100m2	69.81	N	2	transition zone	109	5	0.01	0.18	0.801	4.38596	22.4719	5.55556	1.24844
40-100m2	69.81	W	2	transition zone	43	32	0.073	0.165	0.703	42.6667	23.4708	44.2424	10.3841
40-100m2	69.81	W	2	transition zone	30	20	0.041	0.098	0.465	40	21.0753	41.8367	8.8172
40-100m2	69.81	W	2	transition zone	43	30	0.063	0.148	0.693	41.0959	21.3564	42.5676	9.09091
40-100m2	69.81	W	2	transition zone	55	23	0.054	0.157	0.847	29.4872	18.536	34.3949	6.37544
40-100m2	69.81	W	2	transition zone	23	19	0.035	0.08	0.379	45.2381	21.1082	43.75	9.23483
40-100m2	69.81	ES	2	transition zone	95	2	0.004	0.176	0.842	2.06186	20.9026	2.27273	0.475059
40-100m2	69.81	ES	2	transition zone	89	5	0.012	0.156	0.789	5.31915	19.7719	7.69231	1.52091
40-100m2	69.81	ES	2	transition zone	84	1	0.0021	0.1571	0.7871	1.17647	19.9593	1.33673	0.266802
40-100m2	69.81	ES	2	transition zone	76	8	0.027	0.17	0.67	9.52381	25.3731	15.8824	4.02985
40-100m2	97.23	W	2	transition zone	51	1	0.003	0.089	0.417	1.92308	21.3429	3.37079	0.719424
40-100m2	97.23	W	2	transition zone	71	3	0.009	0.132	0.577	4.05405	22.8769	6.81818	1.55979
40-100m2	97.23	W	2	transition zone	51	2	0.004	0.093	0.46	3.77358	20.2174	4.30108	0.869565
40-100m2	97.23	W	2	transition zone	72	7	0.018	0.155	0.644	8.86076	24.0683	11.6129	2.79503
40-100m2	97.23	WN	2	transition zone	72	6	0.005	0.128	0.567	7.69231	22.575	3.90625	0.881834
40-100m2	97.23	WN	2	transition zone	41	11	0.022	0.092	0.391	21.1538	23.5294	23.913	5.6266
40-100m2	97.23	WN	2	transition zone	61	6	0.007	0.101	0.438	8.95522	23.0594	6.93069	1.59817
40-100m2	97.23	WN	2	transition zone	46	5	0.003	0.075	0.41	9.80392	18.2927	4	0.731707
40-100m2	97.23	WN	2	transition zone	58	5	0.005	0.101	0.472	7.93651	21.3983	4.9505	1.05932
40-100m2	97.23	S	2	transition zone	35	8	0.013	0.064	0.28	18.6047	22.8571	20.3125	4.64286
40-100m2	97.23	S	2	transition zone	50	5	0.008	0.079	0.347	9.09091	22.7666	10.1266	2.30548
40-100m2	97.23	S	2	transition zone	40	6	0.008	0.069	0.352	13.0435	19.6023	11.5942	2.27273
40-100m2	97.23	S	2	transition zone	35	2	0.003	0.048	0.235	5.40541	20.4255	6.25	1.2766
40-100m2	97.23	S	2	transition zone	48	2	0.003	0.074	0.366	4	20.2186	4.05405	0.819672
40-100m2	97.23	SW	2	transition zone	61	2	0.007	0.089	0.394	3.1746	22.5888	7.86517	1.77665
40-100m2	97.23	SW	2	transition zone	64	6	0.013	0.091	0.376	8.57143	24.2021	14.2857	3.45745
40-100m2	97.23	SW	2	transition zone	50	12	0.032	0.087	0.355	19.3548	24.507	36.7816	9.01408
40-100m2	97.23	SW	2	transition zone	54	4	0.011	0.09	0.41	6.89655	21.9512	12.2222	2.68293
40-100m2	97.23	SW	2	transition zone	48	25	0.065	0.15	0.587	34.2466	25.5537	43.3333	11.0733
40-100m2	97.23	ES	2	transition zone	72	15	0.031	0.15	0.537	17.2414	27.933	20.6667	5.77281
40-100m2	97.23	ES	2	transition zone	75	12	0.026	0.138	0.479	13.7931	28.81	18.8406	5.42797
40-100m2	97.23	ES	2	transition zone	57	10	0.018	0.105	0.398	14.9254	26.3819	17.1429	4.52261
40-100m2	97.23	ES	2	transition zone	58	12	0.025	0.11	0.441	17.1429	24.9433	22.7273	5.66893
40-100m2	97.23	ES	2	transition zone	59	11	0.023	0.12	0.484	15.7143	24.7934	19.1667	4.75207
40-100m2	97.23	EN	2	transition zone	56	4	0.014	0.12	0.51	6.66667	23.5294	11.6667	2.7451
40-100m2	97.23	EN	2	transition zone	66	3	0.008	0.122	0.573	4.34783	21.2914	6.55738	1.39616
40-100m2	97.23	EN	2	transition zone	56	6	0.015	0.109	0.397	9.67742	27.4559	13.7615	3.77834
40-100m2	97.23	EN	2	transition zone	68	8	0.022	0.13	0.398	10.5263	32.6633	16.9231	5.52764
40-100m2	97.23	N	2	transition zone	110	11	0.016	0.176	0.733	9.09091	24.0109	9.09091	2.18281
40-100m2	97.23	N	2	transition zone	46	2	0.003	0.062	0.329	4.16667	18.845	4.83871	0.911854
40-100m2	97.23	N	2	transition zone	61	3	0.003	0.101	0.449	4.6875	22.4944	2.9703	0.668151
40-100m2	97.23	N	2	transition zone	127	14	0.022	0.209	0.871	9.92908	23.9954	10.5263	2.52583
40-100m2	97.23	N	2	transition zone	78	10	0.014	0.122	0.523	11.3636	23.327	11.4754	2.67686
40-100m2	57.7	NE	4	marginal zone	145	5	0.018	0.24	0.876	3.33333	27.3973	7.5	2.05479
40-100m2	57.7	NE	4	marginal zone	110	19	0.047	0.204	0.652	14.7287	31.2883	23.0392	7.20859
40-100m2	57.7	NE	4	marginal zone	96	24	0.067	0.193	0.616	20	31.3312	34.715	10.8766
40-100m2	57.7	NE	4	marginal zone	109	9	0.025	0.174	0.701	7.62712	24.8217	14.3678	3.56633
40-100m2	57.7	NE	4	marginal zone	78	3	0.012	0.113	0.399	3.7037	28.3208	10.6195	3.00752
40-100m2	57.7	W	4	marginal zone	118	2	0.011	0.185	0.805	1.66667	22.9814	5.94595	1.36646
40-100m2	57.7	W	4	marginal zone	120	21	0.061	0.259	0.824	14.8936	31.432	23.5521	7.40291
40-100m2	57.7	W	4	marginal zone	151	14	0.048	0.296	1.047	8.48485	28.2713	16.2162	4.58453
40-100m2	57.7	W	4	marginal zone	94	1	0.009	0.142	0.658	1.05263	21.5805	6.33803	1.36778
40-100m2	57.7	E	4	marginal zone	85	11	0.156	0.182	0.674	11.4583	27.003	85.7143	23.1454
40-100m2	57.7	E	4	marginal zone	93	13	0.112	0.147	0.537	12.2642	27.3743	76.1905	20.8566
40-100m2	57.7	E	4	marginal zone	75	18	0.113	0.159	0.576	19.3548	27.6042	71.0692	19.6181
40-100m2	57.7	E	4	marginal zone	81	8	0.107	0.124	0.509	8.98876	24.3615	86.2903	21.0216
40-100m2	57.7	E	4	marginal zone	93	11	0.122	0.144	0.561	10.5769	25.6684	84.7222	21.7469
40-100m2	57.7	E	4	marginal zone	107	6	0.012	0.18	0.9	5.30973	20	6.66667	1.33333
40-100m2	57.7	E	4	marginal zone	63	4	0.014	0.143	0.893	5.97015	16.0134	9.79021	1.56775
40-100m2	57.7	E	4	marginal zone	92	9	0.017	0.148	0.676	8.91089	21.8935	11.4865	2.51479
40-100m2	69.81	WN	4	marginal zone	82	32	0.063	0.189	0.78	28.0702	24.2308	33.3333	8.07692
40-100m2	69.81	WN	4	marginal zone	74	16	0.029	0.136	0.734	17.7778	18.5286	21.3235	3.95095
40-100m2	69.81	WN	4	marginal zone	73	19	0.037	0.14	0.704	20.6522	19.8864	26.4286	5.25568
40-100m2	69.81	WS	4	marginal zone	85	2	0.004	0.15	0.62	2.29885	24.1935	2.66667	0.645161
40-100m2	69.81	WS	4	marginal zone	62	11	0.017	0.114	0.551	15.0685	20.6897	14.9123	3.0853
40-100m2	69.81	WS	4	marginal zone	32	2	0.004	0.044	0.323	5.88235	13.6223	9.09091	1.23839
40-100m2	69.81	WS	4	marginal zone	53	17	0.04	0.118	0.505	24.2857	23.3663	33.8983	7.92079
40-100m2	69.81	WS	4	marginal zone	40	6	0.01	0.058	0.262	13.0435	22.1374	17.2414	3.81679
40-100m2	69.81	S	4	marginal zone	96	13	0.03	0.199	0.871	11.9266	22.8473	15.0754	3.44432
40-100m2	69.81	S	4	marginal zone	67	20	0.042	0.151	0.706	22.9885	21.3881	27.8146	5.94901
40-100m2	69.81	S	4	marginal zone	59	11	0.02	0.121	0.568	15.7143	21.3028	16.5289	3.52113
40-100m2	69.81	S	4	marginal zone	42	9	0.022	0.089	0.506	17.6471	17.5889	24.7191	4.34783
40-100m2	69.81	S	4	marginal zone	60	5	0.011	0.102	0.629	7.69231	16.2162	10.7843	1.74881
40-100m2	69.81	NE	4	marginal zone	54	10	0.022	0.113	0.449	15.625	25.167	19.469	4.89978
40-100m2	69.81	NE	4	marginal zone	70	7	0.016	0.204	0.743	9.09091	27.4563	7.84314	2.15343
40-100m2	69.81	NE	4	marginal zone	94	4	0.012	0.145	0.8	4.08163	18.125	8.27586	1.5
40-100m2	69.81	NE	4	marginal zone	56	6	0.015	0.11	0.567	9.67742	19.4004	13.6364	2.6455
40-100m2	69.81	NE	4	marginal zone	51	4	0.009	0.092	0.48	7.27273	19.1667	9.78261	1.875
40-100m2	69.81	N	4	marginal zone	82	9	0.026	0.184	0.769	9.89011	23.9272	14.1304	3.38101
40-100m2	69.81	N	4	marginal zone	97	7	0.017	0.18	0.942	6.73077	19.1083	9.44444	1.80467
40-100m2	69.81	N	4	marginal zone	85	8	0.02	0.149	0.657	8.60215	22.6788	13.4228	3.04414
40-100m2	69.81	N	4	marginal zone	96	10	0.025	0.202	1.01	9.43396	20	12.3762	2.47525
40-100m2	69.81	N	4	marginal zone	68	9	0.024	0.141	0.677	11.6883	20.8272	17.0213	3.54505
40-100m2	69.81	W	4	marginal zone	58	39	0.097	0.197	0.831	40.2062	23.7064	49.2386	11.6727
40-100m2	69.81	W	4	marginal zone	27	35	0.081	0.13	0.527	56.4516	24.6679	62.3077	15.37
40-100m2	69.81	W	4	marginal zone	43	9	0.018	0.095	0.608	17.3077	15.625	18.9474	2.96053
40-100m2	69.81	W	4	marginal zone	46	24	0.05	0.13	0.631	34.2857	20.6022	38.4615	7.92393
40-100m2	69.81	W	4	marginal zone	86	8	0.02	0.182	0.866	8.51064	21.0162	10.989	2.30947
40-100m2	97.23	WN	4	marginal zone	101	14	0.028	0.2	0.772	12.1739	25.9067	14	3.62694
40-100m2	97.23	WN	4	marginal zone	107	8	0.009	0.172	0.569	6.95652	30.2285	5.23256	1.58172
40-100m2	97.23	WN	4	marginal zone	61	3	0.001	0.083	0.433	4.6875	19.1686	1.20482	0.230947
40-100m2	97.23	WN	4	marginal zone	34	10	0.022	0.073	0.381	22.7273	19.1601	30.137	5.77428
40-100m2	97.23	WN	4	marginal zone	72	26	0.046	0.148	0.469	26.5306	31.5565	31.0811	9.8081
40-100m2	97.23	S	4	marginal zone	46	3	0.007	0.057	0.259	6.12245	22.0077	12.2807	2.7027
40-100m2	97.23	S	4	marginal zone	39	6	0.011	0.07	0.307	13.3333	22.8013	15.7143	3.58306
40-100m2	97.23	S	4	marginal zone	50	7	0.012	0.08	0.331	12.2807	24.1692	15	3.62538
40-100m2	97.23	SW	4	marginal zone	115	3	0.01	0.188	0.689	2.54237	27.2859	5.31915	1.45138
40-100m2	97.23	SW	4	marginal zone	128	6	0.018	0.219	0.838	4.47761	26.1337	8.21918	2.14797
40-100m2	97.23	SW	4	marginal zone	109	8	0.022	0.197	0.698	6.83761	28.2235	11.1675	3.15186
40-100m2	97.23	ES	4	marginal zone	103	4	0.011	0.163	0.555	3.73832	29.3694	6.74847	1.98198
40-100m2	97.23	ES	4	marginal zone	76	5	0.013	0.125	0.413	6.17284	30.2663	10.4	3.1477
40-100m2	97.23	ES	4	marginal zone	61	3	0.007	0.092	0.397	4.6875	23.1738	7.6087	1.76322
40-100m2	97.23	ES	4	marginal zone	61	10	0.024	0.122	0.435	14.0845	28.046	19.6721	5.51724
40-100m2	97.23	ES	4	marginal zone	61	2	0.005	0.09	0.402	3.1746	22.3881	5.55556	1.24378
40-100m2	97.23	N	4	marginal zone	146	11	0.021	0.281	1.162	7.00637	24.1824	7.47331	1.80723
40-100m2	97.23	N	4	marginal zone	105	8	0.014	0.188	0.922	7.07965	20.3905	7.44681	1.51844
40-100m2	97.23	N	4	marginal zone	114	11	0.016	0.174	0.661	8.8	26.3238	9.1954	2.42057
40-100m2	97.23	N	4	marginal zone	115	3	0.0058	0.1488	0.6179	2.54237	24.0816	3.89785	0.938663
40-100m2	97.23	N	4	marginal zone	83	13	0.019	0.134	0.485	13.5417	27.6289	14.1791	3.91753
40-100m2	97.23	S	8	marginal zone	121	4	0.006	0.166	0.686	3.2	24.1983	3.61446	0.874636
40-100m2	97.23	S	8	marginal zone	102	11	0.024	0.164	0.685	9.73451	23.9416	14.6341	3.50365
40-100m2	97.23	S	8	marginal zone	94	2	0.003	0.13	0.692	2.08333	18.7861	2.30769	0.433526
40-100m2	97.23	S	8	marginal zone	102	7	0.011	0.157	0.667	6.42202	23.5382	7.00637	1.64918
40-100m2	97.23	S	8	marginal zone	94	1	0.003	0.146	0.755	1.05263	19.3377	2.05479	0.397351
≥ 100m2	166.79	E	0.5	central zone	36	5	0.013	0.073	0.414	12.1951	17.6329	17.8082	3.1401
≥ 100m2	166.79	W	0.5	central zone	55	3	0.006	0.108	0.48	5.17241	22.5	5.55556	1.25
≥ 100m2	166.79	W	0.5	central zone	69	2	0.003	0.109	0.7121	2.8169	15.3068	2.75229	0.421289
≥ 100m2	166.79	WS	0.5	central zone	20	4	0.009	0.052	0.406	16.6667	12.8079	17.3077	2.21675
≥ 100m2	166.79	WS	0.5	central zone	14	2	0.003	0.037	0.574	12.5	6.44599	8.10811	0.522648
≥ 100m2	166.79	WS	0.5	central zone	51	6	0.013	0.102	0.72	10.5263	14.1667	12.7451	1.80556
≥ 100m2	166.79	WS	0.5	central zone	21	2	0.005	0.054	0.722	8.69565	7.47922	9.25926	0.692521
≥ 100m2	166.79	ES	0.5	central zone	17	3	0.008	0.047	0.603	15	7.79436	17.0213	1.3267
≥ 100m2	166.79	ES	0.5	central zone	35	4	0.011	0.077	0.7327	10.2564	10.5091	14.2857	1.5013
≥ 100m2	166.79	ES	0.5	central zone	63	9	0.019	0.165	0.915	12.5	18.0328	11.5152	2.0765
≥ 100m2	166.79	ES	0.5	central zone	35	8	0.02	0.099	0.554	18.6047	17.87	20.202	3.61011
≥ 100m2	166.79	EN	0.5	central zone	57	5	0.009	0.1	0.641	8.06452	15.6006	9	1.40406
≥ 100m2	166.79	EN	0.5	central zone	49	3	0.006	0.079	0.331	5.76923	23.8671	7.59494	1.81269
≥ 100m2	166.79	S	0.5	central zone	26	2	0.004	0.073	0.636	7.14286	11.478	5.47945	0.628931
≥ 100m2	166.79	S	0.5	central zone	37	3	0.007	0.094	0.616	7.5	15.2597	7.44681	1.13636
≥ 100m2	166.79	S	0.5	central zone	22	1	0.003	0.052	0.502	4.34783	10.3586	5.76923	0.59761
≥ 100m2	166.79	S	0.5	central zone	35	8	0.02	0.095	0.747	18.6047	12.7175	21.0526	2.67738
≥ 100m2	166.79	N	0.5	central zone	58	5	0.01	0.129	0.732	7.93651	17.623	7.75194	1.36612
≥ 100m2	166.79	N	0.5	central zone	37	6	0.012	0.104	0.712	13.9535	14.6067	11.5385	1.68539
≥ 100m2	166.79	N	0.5	central zone	63	8	0.022	0.16	0.496	11.2676	32.2581	13.75	4.43548
≥ 100m2	166.79	N	0.5	central zone	49	1	0.0016	0.1036	0.7166	2	14.4572	1.5444	0.223277
≥ 100m2	166.79	N	0.5	central zone	48	6	0.015	0.141	0.741	11.1111	19.0283	10.6383	2.02429
≥ 100m2	166.79	WN	0.5	central zone	51	4	0.009	0.101	0.52	7.27273	19.4231	8.91089	1.73077
≥ 100m2	166.79	WN	0.5	central zone	57	4	0.011	0.127	0.63	6.55738	20.1587	8.66142	1.74603
≥ 100m2	166.79	WN	0.5	central zone	64	2	0.003	0.082	0.405	3.0303	20.2469	3.65854	0.740741
≥ 100m2	166.79	WN	0.5	central zone	48	2	0.001	0.063	0.414	4	15.2174	1.5873	0.241546
≥ 100m2	166.79	E	1	central zone	38	3	0.008	0.09	0.532	7.31707	16.9173	8.88889	1.50376
≥ 100m2	166.79	W	1	central zone	99	1	0.0019	0.1379	0.4949	1	27.8642	1.37781	0.383916
≥ 100m2	166.79	W	1	central zone	38	4	0.01	0.073	0.592	9.52381	12.3311	13.6986	1.68919
≥ 100m2	166.79	W	1	central zone	77	1	0.002	0.061	0.4206	1.28205	14.5031	3.27869	0.475511
≥ 100m2	166.79	WS	1	central zone	55	9	0.019	0.101	0.611	14.0625	16.5303	18.8119	3.10966
≥ 100m2	166.79	WS	1	central zone	31	2	0.004	0.057	0.49	6.06061	11.6327	7.01754	0.816327
≥ 100m2	166.79	WS	1	central zone	50	5	0.011	0.089	0.604	9.09091	14.7351	12.3596	1.82119
≥ 100m2	166.79	WS	1	central zone	53	4	0.01	0.108	0.733	7.01754	14.734	9.25926	1.36426
≥ 100m2	166.79	WS	1	central zone	34	10	0.024	0.101	0.702	22.7273	14.3875	23.7624	3.4188
≥ 100m2	166.79	ES	1	central zone	45	4	0.011	0.11	0.691	8.16327	15.919	10	1.5919
≥ 100m2	166.79	ES	1	central zone	17	5	0.016	0.061	0.72	22.7273	8.47222	26.2295	2.22222
≥ 100m2	166.79	ES	1	central zone	40	1	0.002	0.076	0.627	2.43902	12.1212	2.63158	0.318979
≥ 100m2	166.79	ES	1	central zone	41	7	0.017	0.097	0.565	14.5833	17.1681	17.5258	3.00885
≥ 100m2	166.79	ES	1	central zone	31	4	0.009	0.064	0.404	11.4286	15.8416	14.0625	2.22772
≥ 100m2	166.79	EN	1	central zone	30	1	0.002	0.059	0.754	3.22581	7.82493	3.38983	0.265252
≥ 100m2	166.79	EN	1	central zone	18	2	0.006	0.053	0.525	10	10.0952	11.3208	1.14286
≥ 100m2	166.79	EN	1	central zone	15	2	0.004	0.039	0.609	11.7647	6.40394	10.2564	0.656814
≥ 100m2	166.79	S	1	central zone	15	1	0.003	0.046	0.654	6.25	7.03364	6.52174	0.458716
≥ 100m2	166.79	S	1	central zone	24	1	0.002	0.054	0.571	4	9.45709	3.7037	0.350263
≥ 100m2	166.79	N	1	central zone	44	4	0.008	0.09	0.583	8.33333	15.4374	8.88889	1.37221
≥ 100m2	166.79	N	1	central zone	69	4	0.007	0.154	0.809	5.47945	19.0358	4.54545	0.865266
≥ 100m2	166.79	N	1	central zone	46	1	0.0017	0.0757	0.4567	2.12766	16.5754	2.24571	0.372236
≥ 100m2	166.79	N	1	central zone	62	5	0.01	0.124	0.663	7.46269	18.7029	8.06452	1.5083
≥ 100m2	166.79	N	1	central zone	72	7	0.015	0.145	0.684	8.86076	21.1988	10.3448	2.19298
≥ 100m2	166.79	WN	1	central zone	36	11	0.025	0.075	0.599	23.4043	12.5209	33.3333	4.17362
≥ 100m2	166.79	E	2	central zone	72	1	0.003	0.126	0.759	1.36986	16.6008	2.38095	0.395257
≥ 100m2	166.79	W	2	central zone	63	2	0.003	0.1	0.539	3.07692	18.5529	3	0.556586
≥ 100m2	166.79	W	2	central zone	74	2	0.003	0.101	0.555	2.63158	18.1982	2.9703	0.540541
≥ 100m2	166.79	WS	2	central zone	65	3	0.005	0.096	0.463	4.41176	20.7343	5.20833	1.07991
≥ 100m2	166.79	WS	2	central zone	132	1	0.003	0.168	0.719	0.75188	23.3658	1.78571	0.417246
≥ 100m2	166.79	WS	2	central zone	97	3	0.004	0.147	0.672	3	21.875	2.72109	0.595238
≥ 100m2	166.79	ES	2	central zone	32	5	0.012	0.073	0.586	13.5135	12.4573	16.4384	2.04778
≥ 100m2	166.79	ES	2	central zone	28	14	0.043	0.103	0.654	33.3333	15.7492	41.7476	6.57492
≥ 100m2	166.79	ES	2	central zone	49	2	0.004	0.105	0.536	3.92157	19.5896	3.80952	0.746269
≥ 100m2	166.79	ES	2	central zone	52	6	0.012	0.131	0.836	10.3448	15.6699	9.16031	1.43541
≥ 100m2	166.79	ES	2	central zone	55	10	0.025	0.113	0.631	15.3846	17.9081	22.1239	3.96197
≥ 100m2	166.79	EN	2	central zone	42	4	0.01	0.083	0.596	8.69565	13.9262	12.0482	1.67785
≥ 100m2	166.79	EN	2	central zone	45	1	0.0023	0.0953	0.7693	2.17391	12.3879	2.41343	0.298973
≥ 100m2	166.79	S	2	central zone	3	1	0.003	0.014	0.464	25	3.01724	21.4286	0.646552
≥ 100m2	166.79	S	2	central zone	16	8	0.027	0.056	0.544	33.3333	10.2941	48.2143	4.96324
≥ 100m2	166.79	N	2	central zone	42	3	0.005	0.085	0.618	6.66667	13.754	5.88235	0.809061
≥ 100m2	166.79	N	2	central zone	48	6	0.018	0.112	0.777	11.1111	14.4144	16.0714	2.3166
≥ 100m2	166.79	N	2	central zone	14	2	0.005	0.042	0.654	12.5	6.42202	11.9048	0.764526
≥ 100m2	166.79	WN	2	central zone	13	8	0.023	0.061	0.527	38.0952	11.575	37.7049	4.36433
≥ 100m2	166.79	WN	2	central zone	19	15	0.05	0.101	0.59	44.1176	17.1186	49.505	8.47458
≥ 100m2	166.79	WN	2	central zone	17	1	0.003	0.047	0.762	5.55556	6.16798	6.38298	0.393701
≥ 100m2	166.79	WN	2	central zone	45	3	0.008	0.07	0.441	6.25	15.873	11.4286	1.81406
≥ 100m2	166.79	WN	2	central zone	12	2	0.006	0.042	0.505	14.2857	8.31683	14.2857	1.18812
≥ 100m2	166.79	W	4	transition zone	89	3	0.007	0.124	0.569	3.26087	21.7926	5.64516	1.23023
≥ 100m2	166.79	WS	4	transition zone	95	2	0.0022	0.1232	0.5592	2.06186	22.0315	1.78571	0.393419
≥ 100m2	166.79	WS	4	transition zone	59	3	0.009	0.085	0.491	4.83871	17.3116	10.5882	1.83299
≥ 100m2	166.79	ES	4	transition zone	68	1	0.0016	0.0816	0.3936	1.44928	20.7317	1.96078	0.406504
≥ 100m2	166.79	W	4	transition zone	85	1	0.002	0.141	0.726	1.16279	19.4215	1.41844	0.275482
≥ 100m2	166.79	S	4	transition zone	99	3	0.006	0.143	0.563	2.94118	25.3996	4.1958	1.06572
≥ 100m2	166.79	S	4	transition zone	53	1	0.0021	0.0601	0.3431	1.85185	17.5168	3.49418	0.612066
≥ 100m2	166.79	S	4	transition zone	79	1	0.0024	0.1074	0.4764	1.25	22.5441	2.23464	0.503778
≥ 100m2	166.79	N	4	transition zone	65	1	0.0014	0.1114	0.4124	1.51515	27.0126	1.25673	0.339476
≥ 100m2	166.79	N	4	transition zone	38	4	0.01	0.098	0.629	9.52381	15.5803	10.2041	1.58983
≥ 100m2	166.79	N	4	transition zone	59	7	0.017	0.152	0.803	10.6061	18.929	11.1842	2.11706
≥ 100m2	166.79	WN	4	transition zone	36	19	0.055	0.161	0.818	34.5455	19.6822	34.1615	6.72372
≥ 100m2	166.79	WN	4	transition zone	34	3	0.011	0.089	0.717	8.10811	12.4128	12.3596	1.53417
≥ 100m2	166.79	WN	4	transition zone	23	11	0.041	0.108	0.811	32.3529	13.3169	37.963	5.05549
≥ 100m2	166.79	WN	4	transition zone	22	2	0.005	0.051	0.509	8.33333	10.0196	9.80392	0.982318
≥ 100m2	166.79	WN	4	transition zone	46	22	0.072	0.155	0.549	32.3529	28.2332	46.4516	13.1148
≥ 100m2	166.79	WS	8	marginal zone	63	1	0.0022	0.0942	0.6152	1.5625	15.3121	2.33546	0.357607
≥ 100m2	166.79	WS	8	marginal zone	67	3	0.004	0.087	0.534	4.28571	16.2921	4.5977	0.749064
≥ 100m2	166.79	WS	8	marginal zone	60	2	0.003	0.082	0.5534	3.22581	14.8175	3.65854	0.542103
≥ 100m2	166.79	WS	8	marginal zone	82	1	0.0012	0.1072	0.7992	1.20482	13.4134	1.1194	0.15015
≥ 100m2	166.79	WN	8	marginal zone	30	5	0.012	0.072	0.649	14.2857	11.094	16.6667	1.849
≥ 100m2	166.79	WN	8	marginal zone	26	4	0.01	0.055	0.48	13.3333	11.4583	18.1818	2.08333
≥ 100m2	166.79	WN	8	marginal zone	47	3	0.008	0.093	0.616	6	15.0974	8.60215	1.2987
≥ 100m2	166.79	WS	16	marginal zone	116	6	0.013	0.158	0.603	4.91803	26.2023	8.22785	2.15589
≥ 100m2	166.79	ES	16	marginal zone	151	2	0.004	0.197	0.925	1.30719	21.2973	2.03046	0.432432
≥ 100m2	166.79	ES	16	marginal zone	59	12	0.028	0.107	0.587	16.9014	18.2283	26.1682	4.77002
≥ 100m2	166.79	ES	16	marginal zone	100	7	0.013	0.122	0.554	6.54206	22.0217	10.6557	2.34657
≥ 100m2	166.79	ES	16	marginal zone	184	8	0.02	0.288	1.191	4.16667	24.1814	6.94444	1.67926
≥ 100m2	166.79	ES	16	marginal zone	122	2	0.004	0.17	0.955	1.6129	17.801	2.35294	0.418848
≥ 100m2	166.79	WN	16	marginal zone	57	1	0.0017	0.0937	0.5817	1.72414	16.108	1.8143	0.292247
≥ 100m2	166.79	WN	16	marginal zone	68	3	0.008	0.116	0.648	4.22535	17.9012	6.89655	1.23457
≥ 100m2	166.79	WN	16	marginal zone	91	2	0.004	0.136	0.775	2.15054	17.5484	2.94118	0.516129
≥ 100m2	166.79	WN	16	marginal zone	128	1	0.004	0.179	0.906	0.775194	19.7572	2.23464	0.441501
≥ 100m2	166.79	WN	16	marginal zone	54	2	0.003	0.077	0.422	3.57143	18.2464	3.8961	0.7109
